# Supplementary material for: Fat mass and obesity‐associated protein downregulation enhances N6‐methyladenosine methylation and drives ovarian cancer progression
Source: J Cell Commun Signal. 2025 Oct 24;19(4):e70049. doi: 10.1002/ccs3.70049 (PMC12552135; doi:10.1002/ccs3.70049)
Supplement: Supplementary file 3 — Table S3 [file CCS3-19-e70049-s003.xlsx]

## Sheet: Sheet1
Table S3.Common upregulated genes in ovarian cancer.
GSE18520|GSE26712|GSE190688|GeneCards
HMGA1
SLC4A2
MCM10
STIL
FOXM1
KIF14
TIMELESS
DLGAP5
PAX8
KIF20A
BUB1
PLXNA3
TTK
CEP55
NCAPG
SLC39A4
DNA2
DTL
S100A1
EZH2
RNASEH2A
KIF11
EIF4G1
BUB1B
MELK
SPC25
UBE2C
KIF20B
CRABP2
MUC1
CENPA
NCAPH
CKS2
PRC1
CDC20
KIF15
FASN
BAK1
FANCI
PKP3
NUSAP1
CCNB2
S100A2
CCNE1
KIF18B
ATP13A1
CDCA4
NR2F6
CPSF1
HMMR
CDC25A
RAD51AP1
RAP1GAP
SNHG17
CDC45
CBS
PRAME
PFKP
MTHFD2
GPSM2
ATP6V1B1
DGAT1
MAL
TK1
CCNB1
MFN1
ABHD11
AURKB
KLK8
MKI67
AURKA
PBK
TOP2A
DPP3
DPH2
RPS6KB2
HJURP
BIRC5
GLDC
TACC3
MYO9B
RACGAP1
ABCF1
OIP5
RAD54L
LMNB1
CDC6
RRM2
GIPC1
PTTG1
PI3
SLC52A2
NME1
MYO10
SNRPB
CDKN3
RECQL4
S100A14
NOP16
ATAD2
BYSL
BLM
ALG3
NDC80
TROAP
FGF18
FLAD1
SAC3D1
SHARPIN
EPHB3
SLC5A6
DHTKD1
STAT2
MT1F
LMNB2
OGFR
CDK1
PRKCSH
KLK7
PPIF
SLC35C2
TOMM40
KIFC1
ESPL1
APEX2
RAD51
KIF22
NAA10
OASL
SFN
PKMYT1
CDC7
IMPDH1
GSDMD
HMBS
MRGBP
EXOSC4
CBLC
KLK5
TYMS
SARS2
RFC4
SCD
KRT14
TPX2
CAD
MAPK13
GTF2IRD1
ATF5
NUP210
SLC25A1
EBP
ETV4
CTSA
MCUR1
ASPM
SLC50A1
DDX39A
CDT1
E2F1
UBE2S
PDCD5
NDC1
TNFRSF12A
CDK16
MYBL2
CYC1
SDC3
PTP4A3
PLK1
GPI
HSF1
CRABP1
PAM16
MAP3K6
SCRIB
CDK5
KRT7
TMPRSS4
HYAL3
MUC16
PKN1
IRF7
FOLR3
RER1
ZBTB7B
VKORC1
TRIB3
LPCAT1
POLR1C
EFNA4
BABAM1
SLC2A4RG
CHI3L1
SLC43A3
TUBB3
FANCA
ACOT7
EIF4EBP1
