# Supplementary material for: Fat mass and obesity‐associated protein downregulation enhances N6‐methyladenosine methylation and drives ovarian cancer progression
Source: J Cell Commun Signal. 2025 Oct 24;19(4):e70049. doi: 10.1002/ccs3.70049 (PMC12552135; doi:10.1002/ccs3.70049)
Supplement: Supplementary file 4 — Table S4 [file CCS3-19-e70049-s007.xlsx]

## Sheet: Sheet1
Table S4.Common downregulated genes in ovarian cancer.
GSE18520|GSE26712|GSE190688|GeneCards
PDE8B
HBB
CHGB
NPY1R
AOX1
BCHE
ABCB1
SMPD3
HAND2-AS1
KDR
ABCA5
ALDH1A2
TCF21
CSGALNACT1
MRPS27
OGN
SFRP1
SNCA
SPOCK1
PDGFD
IGFBP6
PTGIS
KLF2
ARHGEF6
PLCE1
RTN1
ADH1B
GHR
MAOA
MAF
FAS
ALDH1A1
LYVE1
RGS4
UFSP2
SYNE1
ANG
GPM6A
AKR1C2
NAP1L3
CCDC69
KLF4
MTUS1
EFEMP1
SOBP
PBX3
REEP1
DPYD
FYCO1
LAMA4
NBEA
FRY
POLI
CAV1
AKR1C1
ZFPM2
SOCS2
NR3C2
PRKAR2B
NR2F1
SMARCA2
LAMA2
PDGFRA
NDN
NDNF
LIMA1
MAOB
PROS1
ZEB2
ARMCX1
HSPA2
HLF
PEG3
GSTM3
C7
VLDLR
CAV2
HOXC6
COL14A1
GNAI1
PPM1D
ABR
RXRA
EPS8
PRKACB
KCNJ2
PDLIM5
SORBS2
GOLM1
GALNT10
CREBL2
DYNC2H1
EPHX2
AGBL2
SERPINB6
SMAD4
TCEAL1
SETX
FDXR
HSDL2
SGK1
KIFAP3
STX2
FERMT2
SYNE2
EDNRA
TTLL5
AMIGO2
AMPD3
SDC2
SPTBN1
PSD3
PLA2G4A
BBIP1
NAV3
KAT2B
EPB41L3
PDLIM3
ING3
TIAM1
ANXA5
CX3CR1
IL6ST
SH3BP5
TNKS
NAT1
CIRBP
DAPK1
CEP83
PDZRN3
FTO
CRISP3
C4BPA
SPATS2L
CTR9
ECI2
