# Supplementary material for: Fat mass and obesity‐associated protein downregulation enhances N6‐methyladenosine methylation and drives ovarian cancer progression
Source: J Cell Commun Signal. 2025 Oct 24;19(4):e70049. doi: 10.1002/ccs3.70049 (PMC12552135; doi:10.1002/ccs3.70049)
Supplement: Supplementary file 5 — Table S5 [file CCS3-19-e70049-s004.csv]

Table S5.Gene Ontology enrichment analysis of upregulated differentially expressed genes (DEGs) in ovarian cancer.
	ONTOLOGY	ID	Description	GeneRatio	BgRatio	pvalue	p.adjust	qvalue	geneID	Count
GO:0000280	BP	GO:0000280	nuclear division	43/197	441/18870	1.91802522899656e-29	4.90055446008621e-26	4.20956063416614e-26	9928/9787/699/7272/64151/3832/701/57405/11065/9585/23397/1164/9055/991/51203/9133/898/146909/10635/891/9212/4288/6790/7153/332/29127/8438/9232/10403/983/3833/9700/5888/3835/9088/22974/259266/81620/27338/55706/4605/5347/2175	43
GO:0007059	BP	GO:0007059	chromosome segregation	42/197	424/18870	4.95866838866619e-29	6.33469886652106e-26	5.44148610019421e-26	6491/9928/9787/699/7272/64151/3832/701/57405/11065/23397/9055/991/51203/9133/898/146909/29899/891/9212/4288/6790/7153/55355/332/10460/29127/11339/990/9232/10403/29901/983/3833/9700/3835/22974/259266/81620/55706/4605/5347	42
GO:0048285	BP	GO:0048285	organelle fission	44/197	488/18870	1.0680172333409e-28	9.09594677062002e-26	7.8133892333887e-26	9928/9787/699/7272/64151/3832/701/57405/11065/9585/23397/1164/9055/991/51203/9133/898/146909/10635/891/9212/4288/6790/7153/332/29127/8438/9232/10403/6773/983/3833/9700/5888/3835/9088/22974/259266/81620/27338/55706/4605/5347/2175	44
GO:0098813	BP	GO:0098813	nuclear chromosome segregation	36/197	312/18870	3.20730941748342e-27	2.04866889041753e-24	1.75980003564551e-24	9928/9787/699/7272/64151/3832/701/57405/11065/23397/9055/991/51203/9133/898/146909/891/9212/6790/7153/332/10460/29127/990/9232/10403/983/3833/9700/3835/22974/259266/81620/55706/4605/5347	36
GO:0044772	BP	GO:0044772	mitotic cell cycle phase transition	40/197	470/18870	4.05312825934748e-25	2.07114854052656e-22	1.77910998331358e-22	6491/2305/9928/9787/699/7272/51514/2146/1981/701/9833/57405/11065/4582/1164/991/9133/898/993/891/9212/6790/332/10460/990/6241/1033/641/10403/983/9700/9088/8317/1869/27338/5127/5347/1020/29086/1978	40
GO:0000819	BP	GO:0000819	sister chromatid segregation	30/197	225/18870	1.23121661834716e-24	5.24293076646165e-22	4.50366078816461e-22	9928/9787/699/7272/64151/3832/701/57405/11065/23397/9055/991/51203/146909/891/9212/7153/332/10460/29127/990/10403/983/3833/9700/3835/22974/81620/4605/5347	30
GO:0140014	BP	GO:0140014	mitotic nuclear division	32/197	274/18870	2.09529230355746e-24	7.64781690798471e-22	6.56945030513879e-22	9928/9787/699/7272/64151/3832/701/57405/11065/9585/23397/9055/991/51203/146909/891/9212/4288/6790/332/29127/10403/983/3833/9700/3835/9088/22974/81620/27338/4605/5347	32
GO:0000070	BP	GO:0000070	mitotic sister chromatid segregation	27/197	184/18870	2.21763521157253e-23	7.08257245695978e-21	6.08390712648518e-21	9928/9787/699/7272/64151/3832/701/57405/11065/23397/9055/991/51203/146909/891/9212/332/29127/10403/983/3833/9700/3835/22974/81620/4605/5347	27
GO:1901987	BP	GO:1901987	regulation of cell cycle phase transition	35/197	456/18870	1.54978137166233e-20	4.39965711621916e-18	3.77929141510637e-18	6491/9928/8914/9787/699/7272/1763/51514/2146/1981/701/57405/11065/4582/991/993/8318/891/9212/6790/332/990/6241/641/10403/983/9700/5888/9088/8317/22809/81620/1869/5347/29086	35
GO:0090068	BP	GO:0090068	positive regulation of cell cycle process	28/197	262/18870	2.22617743318731e-20	5.68788334179356e-18	4.88587362967951e-18	6491/9928/9787/699/64151/51514/2146/1981/11065/9585/23397/991/51203/993/10635/29899/891/9212/6790/332/29127/990/6241/10755/10403/983/9700/8317	28
GO:1902850	BP	GO:1902850	microtubule cytoskeleton organization involved in mitosis	23/197	163/18870	1.18641375754713e-19	2.75571559139357e-17	2.36715089424476e-17	6491/9787/7272/3832/57405/1058/9055/991/51203/29899/891/9212/6790/332/10460/29127/10403/983/3833/9700/22974/4605/5347	23
GO:0045787	BP	GO:0045787	positive regulation of cell cycle	30/197	334/18870	1.32137581528979e-19	2.81342934005451e-17	2.41672682006948e-17	6491/9928/9787/699/64151/51514/2146/1981/11065/9585/23397/991/51203/993/10635/29899/891/9212/6790/332/29127/990/6241/10755/10403/983/9700/8317/3297/1978	30
GO:0007051	BP	GO:0007051	spindle organization	23/197	202/18870	1.61341213296975e-17	3.17097538441362e-15	2.72385773056027e-15	6491/9787/7272/3832/57405/9055/991/9133/29899/891/9212/6790/332/10460/29127/10403/29901/3833/9700/22974/259266/4605/5347	23
GO:0010948	BP	GO:0010948	negative regulation of cell cycle process	27/197	320/18870	4.95981996000199e-17	9.05167142700362e-15	7.77535685458958e-15	8914/699/7272/1763/51514/2146/701/57405/4582/991/8318/891/9212/332/990/641/10403/983/9700/5888/8260/9088/22809/81620/1869/5347/29086	27
GO:1901990	BP	GO:1901990	regulation of mitotic cell cycle phase transition	28/197	355/18870	7.26290938828351e-17	1.1727542443982e-14	1.00739215143485e-14	6491/9928/9787/699/7272/51514/2146/1981/701/57405/11065/4582/991/993/891/9212/6790/332/990/6241/641/10403/983/9700/8317/1869/5347/29086	28
GO:0000075	BP	GO:0000075	cell cycle checkpoint signaling	22/197	192/18870	7.34405789055625e-17	1.1727542443982e-14	1.00739215143485e-14	8914/699/7272/1763/51514/701/57405/4582/991/8318/891/9212/332/990/641/10403/983/5888/81620/1869/5347/29086	22
GO:0007052	BP	GO:0007052	mitotic spindle organization	19/197	130/18870	1.03297825083946e-16	1.55250554758519e-14	1.3335973083593e-14	6491/9787/7272/3832/57405/9055/991/29899/891/9212/6790/332/10460/29127/10403/3833/22974/4605/5347	19
GO:0051983	BP	GO:0051983	regulation of chromosome segregation	19/197	131/18870	1.19734540037787e-16	1.69956527664747e-14	1.45992114607477e-14	9787/699/7272/64151/701/57405/11065/23397/991/891/9212/4288/332/10460/990/10403/983/9700/5347	19
GO:1901988	BP	GO:1901988	negative regulation of cell cycle phase transition	25/197	277/18870	1.58807504514766e-16	2.13554302123803e-14	1.83442463663871e-14	8914/699/7272/1763/51514/2146/701/57405/4582/991/8318/891/9212/332/990/641/10403/983/5888/9088/22809/81620/1869/5347/29086	25
GO:0045786	BP	GO:0045786	negative regulation of cell cycle	29/197	407/18870	2.92151737845186e-16	3.73223845097225e-14	3.20598091266954e-14	8914/699/7272/1763/51514/2146/701/57405/4582/991/8318/891/9212/332/990/641/10403/983/9700/5888/8260/9088/22809/81620/1869/5347/23513/1020/29086	29
GO:0007088	BP	GO:0007088	regulation of mitotic nuclear division	18/197	118/18870	3.11664463983172e-16	3.79191764512859e-14	3.25724514989932e-14	9787/699/7272/701/57405/11065/9585/991/51203/891/9212/4288/6790/332/10403/9700/9088/5347	18
GO:0051783	BP	GO:0051783	regulation of nuclear division	19/197	146/18870	9.50415193492559e-16	1.10377764516977e-13	9.48141472933964e-14	9787/699/7272/701/57405/11065/9585/991/51203/10635/891/9212/4288/6790/332/10403/9700/9088/5347	19
GO:1905818	BP	GO:1905818	regulation of chromosome separation	15/197	74/18870	1.18430846318873e-15	1.31561222758574e-13	1.13010670285972e-13	9787/699/7272/64151/701/57405/11065/23397/991/891/9212/332/10403/9700/5347	15
GO:0051304	BP	GO:0051304	chromosome separation	15/197	81/18870	4.96156497054914e-15	5.28199937489711e-13	4.53722059806797e-13	9787/699/7272/64151/701/57405/11065/23397/991/891/9212/332/10403/9700/5347	15
GO:0033045	BP	GO:0033045	regulation of sister chromatid segregation	16/197	104/18870	1.27887586896822e-14	1.30701113808552e-12	1.12271839444157e-12	9787/699/7272/701/57405/11065/991/891/9212/332/10460/990/10403/983/9700/5347	16
GO:0010965	BP	GO:0010965	regulation of mitotic sister chromatid separation	13/197	59/18870	3.12206850335584e-14	3.06803270233622e-12	2.63543029534288e-12	9787/699/7272/701/57405/11065/991/891/9212/332/10403/9700/5347	13
GO:0044839	BP	GO:0044839	cell cycle G2/M phase transition	18/197	155/18870	4.24217403317219e-14	4.01435357583516e-12	3.44831690415751e-12	2305/9928/51514/9833/9133/993/891/9212/6790/990/641/10403/983/9088/8317/22809/5347/29086	18
GO:0051225	BP	GO:0051225	spindle assembly	17/197	133/18870	4.42814093431287e-14	4.0406786025605e-12	3.47093001806103e-12	6491/3832/9055/991/9133/29899/9212/6790/332/29127/10403/29901/3833/22974/259266/4605/5347	17
GO:0007091	BP	GO:0007091	metaphase/anaphase transition of mitotic cell cycle	15/197	94/18870	5.03092465044413e-14	4.43241809720163e-12	3.80743299316733e-12	9787/699/7272/701/57405/11065/991/891/9212/332/10460/990/10403/9700/5347	15
GO:0051306	BP	GO:0051306	mitotic sister chromatid separation	13/197	62/18870	6.2362072403211e-14	5.3111698330068e-12	4.56227792844544e-12	9787/699/7272/701/57405/11065/991/891/9212/332/10403/9700/5347	13
GO:0044784	BP	GO:0044784	metaphase/anaphase transition of cell cycle	15/197	97/18870	8.15022832816585e-14	6.71736560595605e-12	5.77019560754696e-12	9787/699/7272/701/57405/11065/991/891/9212/332/10460/990/10403/9700/5347	15
GO:1903046	BP	GO:1903046	meiotic cell cycle process	20/197	214/18870	1.02367743822903e-13	8.17342454585995e-12	7.02094558785374e-12	7272/23397/1164/991/9133/898/993/10635/6790/7153/8438/9232/10403/9700/5888/9088/259266/55706/5347/2175	20
GO:0045931	BP	GO:0045931	positive regulation of mitotic cell cycle	16/197	128/18870	3.61638751254152e-13	2.79996063471018e-11	2.40515724518312e-11	6491/9787/51514/1981/11065/991/993/891/6790/990/6241/983/9700/8317/3297/1978	16
GO:0030071	BP	GO:0030071	regulation of mitotic metaphase/anaphase transition	14/197	90/18870	5.17765581575572e-13	3.89085606154585e-11	3.3422329336999e-11	9787/699/7272/701/57405/11065/991/891/9212/332/990/10403/9700/5347	14
GO:1902099	BP	GO:1902099	regulation of metaphase/anaphase transition of cell cycle	14/197	93/18870	8.26743982472428e-13	6.03523107204873e-11	5.18424422091733e-11	9787/699/7272/701/57405/11065/991/891/9212/332/990/10403/9700/5347	14
GO:0061982	BP	GO:0061982	meiosis I cell cycle process	16/197	136/18870	9.4178607693739e-13	6.68406507381953e-11	5.74159055676742e-11	1164/991/9133/898/993/10635/6790/7153/8438/9232/10403/9700/5888/9088/55706/5347	16
GO:0033044	BP	GO:0033044	regulation of chromosome organization	20/197	247/18870	1.51689216349442e-12	1.04747553452115e-10	8.99778139654586e-11	9787/699/7272/64151/701/57405/11065/23397/991/891/9212/7153/332/10460/990/10403/983/9700/8260/5347	20
GO:0007093	BP	GO:0007093	mitotic cell cycle checkpoint signaling	16/197	142/18870	1.8524697401158e-12	1.24554215420944e-10	1.06991673355719e-10	699/7272/51514/701/57405/4582/991/891/9212/332/990/641/10403/983/5347/29086	16
GO:0140013	BP	GO:0140013	meiotic nuclear division	18/197	194/18870	2.09385077791649e-12	1.37174070194272e-10	1.17832088311899e-10	7272/23397/1164/991/9133/898/10635/6790/7153/8438/9232/10403/9700/5888/259266/55706/5347/2175	18
GO:0033047	BP	GO:0033047	regulation of mitotic sister chromatid segregation	11/197	54/18870	7.85077612870663e-12	5.01468325221136e-10	4.30759690219824e-10	699/7272/701/57405/991/891/9212/332/10403/983/5347	11
GO:2001251	BP	GO:2001251	negative regulation of chromosome organization	13/197	94/18870	1.68963512545222e-11	1.05293115744644e-09	9.0446450232808e-10	699/7272/701/57405/991/891/9212/7153/332/10403/9700/8260/5347	13
GO:1902749	BP	GO:1902749	regulation of cell cycle G2/M phase transition	14/197	116/18870	1.83015060613076e-11	1.11334161872954e-09	9.5635689568487e-10	9928/51514/993/891/9212/6790/990/641/983/9088/8317/22809/5347/29086	14
GO:0000086	BP	GO:0000086	G2/M transition of mitotic cell cycle	15/197	140/18870	1.94722470261981e-11	1.15701374771945e-09	9.93871115045852e-10	2305/9928/51514/9833/993/891/9212/6790/990/641/983/9088/8317/5347/29086	15
GO:0051321	BP	GO:0051321	meiotic cell cycle	20/197	287/18870	2.37958196533634e-11	1.38177998214417e-09	1.18694459275748e-09	7272/23397/1164/991/9133/898/993/10635/6790/7153/8438/9232/10403/9700/5888/9088/259266/55706/5347/2175	20
GO:1901991	BP	GO:1901991	negative regulation of mitotic cell cycle phase transition	17/197	196/18870	2.5944435491917e-11	1.44481301847676e-09	1.24108976970812e-09	699/7272/51514/2146/701/57405/4582/991/891/9212/332/990/641/10403/983/5347/29086	17
GO:1901989	BP	GO:1901989	positive regulation of cell cycle phase transition	14/197	119/18870	2.60122891780551e-11	1.44481301847676e-09	1.24108976970812e-09	6491/9787/51514/2146/1981/11065/991/993/891/990/6241/983/9700/8317	14
GO:1901992	BP	GO:1901992	positive regulation of mitotic cell cycle phase transition	13/197	98/18870	2.9065883205341e-11	1.58007088488609e-09	1.35727584508703e-09	6491/9787/51514/1981/11065/991/993/891/990/6241/983/9700/8317	13
GO:0007094	BP	GO:0007094	mitotic spindle assembly checkpoint signaling	10/197	46/18870	3.59680744320282e-11	1.83796860347664e-09	1.57880916191113e-09	699/7272/701/57405/991/891/9212/332/10403/5347	10
GO:0071173	BP	GO:0071173	spindle assembly checkpoint signaling	10/197	46/18870	3.59680744320282e-11	1.83796860347664e-09	1.57880916191113e-09	699/7272/701/57405/991/891/9212/332/10403/5347	10
GO:0071174	BP	GO:0071174	mitotic spindle checkpoint signaling	10/197	46/18870	3.59680744320282e-11	1.83796860347664e-09	1.57880916191113e-09	699/7272/701/57405/991/891/9212/332/10403/5347	10
GO:0031577	BP	GO:0031577	spindle checkpoint signaling	10/197	47/18870	4.52777764087293e-11	2.2683278181236e-09	1.948486353193e-09	699/7272/701/57405/991/891/9212/332/10403/5347	10
GO:0033046	BP	GO:0033046	negative regulation of sister chromatid segregation	10/197	48/18870	5.66780139174004e-11	2.63295137379924e-09	2.26169682330679e-09	699/7272/701/57405/991/891/9212/332/10403/5347	10
GO:0033048	BP	GO:0033048	negative regulation of mitotic sister chromatid segregation	10/197	48/18870	5.66780139174004e-11	2.63295137379924e-09	2.26169682330679e-09	699/7272/701/57405/991/891/9212/332/10403/5347	10
GO:0045841	BP	GO:0045841	negative regulation of mitotic metaphase/anaphase transition	10/197	48/18870	5.66780139174004e-11	2.63295137379924e-09	2.26169682330679e-09	699/7272/701/57405/991/891/9212/332/10403/5347	10
GO:2000816	BP	GO:2000816	negative regulation of mitotic sister chromatid separation	10/197	48/18870	5.66780139174004e-11	2.63295137379924e-09	2.26169682330679e-09	699/7272/701/57405/991/891/9212/332/10403/5347	10
GO:0051985	BP	GO:0051985	negative regulation of chromosome segregation	10/197	50/18870	8.74178794973094e-11	3.85090831233837e-09	3.3079179446804e-09	699/7272/701/57405/991/891/9212/332/10403/5347	10
GO:1902100	BP	GO:1902100	negative regulation of metaphase/anaphase transition of cell cycle	10/197	50/18870	8.74178794973094e-11	3.85090831233837e-09	3.3079179446804e-09	699/7272/701/57405/991/891/9212/332/10403/5347	10
GO:1905819	BP	GO:1905819	negative regulation of chromosome separation	10/197	50/18870	8.74178794973094e-11	3.85090831233837e-09	3.3079179446804e-09	699/7272/701/57405/991/891/9212/332/10403/5347	10
GO:0045930	BP	GO:0045930	negative regulation of mitotic cell cycle	18/197	248/18870	1.27818822667203e-10	5.53520494770683e-09	4.75472337664795e-09	699/7272/51514/2146/701/57405/4582/991/891/9212/332/990/641/10403/983/5347/23513/29086	18
GO:0045839	BP	GO:0045839	negative regulation of mitotic nuclear division	10/197	56/18870	2.87015271263381e-10	1.22220669679657e-08	1.04987165014763e-08	699/7272/701/57405/991/891/9212/332/10403/5347	10
GO:1905820	BP	GO:1905820	positive regulation of chromosome separation	8/197	29/18870	4.35317639598412e-10	1.82333863799007e-08	1.56624206827039e-08	9787/64151/11065/23397/991/9212/332/9700	8
GO:0006260	BP	GO:0006260	DNA replication	18/197	278/18870	8.150325974567e-10	3.35872304274495e-08	2.88513236960479e-08	3159/55388/8914/1763/51514/10535/898/8318/7083/990/6241/9401/641/983/5888/8317/5984/81620	18
GO:0010389	BP	GO:0010389	regulation of G2/M transition of mitotic cell cycle	12/197	104/18870	8.94929373318025e-10	3.62943579178977e-08	3.11767375667181e-08	9928/51514/993/891/9212/6790/990/641/983/8317/5347/29086	12
GO:0007127	BP	GO:0007127	meiosis I	13/197	129/18870	9.60361478367803e-10	3.80110691509982e-08	3.26513870346405e-08	1164/9133/898/10635/6790/7153/8438/9232/10403/9700/5888/55706/5347	13
GO:0051784	BP	GO:0051784	negative regulation of nuclear division	10/197	63/18870	9.6701350090602e-10	3.80110691509982e-08	3.26513870346405e-08	699/7272/701/57405/991/891/9212/332/10403/5347	10
GO:0051302	BP	GO:0051302	regulation of cell division	15/197	186/18870	1.1068223530847e-09	4.28474410929002e-08	3.68058150906157e-08	9928/10112/9585/9055/146909/9212/6790/332/29127/990/10755/641/2810/259266/5347	15
GO:0000910	BP	GO:0000910	cytokinesis	15/197	188/18870	1.28408190069015e-09	4.89676008397511e-08	4.20630127720182e-08	9928/10112/55165/9585/1058/9055/51203/9212/6790/332/29127/990/10755/9700/5347	15
GO:0006261	BP	GO:0006261	DNA-templated DNA replication	14/197	161/18870	1.5128065135911e-09	5.68414800327246e-08	4.88266498581649e-08	3159/55388/8914/1763/898/8318/7083/990/9401/641/5888/8317/5984/81620	14
GO:0031570	BP	GO:0031570	DNA integrity checkpoint signaling	13/197	135/18870	1.68988662065914e-09	6.25747871852769e-08	5.37515423962519e-08	8914/1763/51514/4582/8318/990/641/983/5888/81620/1869/5347/29086	13
GO:0044771	BP	GO:0044771	meiotic cell cycle phase transition	6/197	13/18870	1.93713731738892e-09	7.07055120846955e-08	6.07358091241488e-08	7272/991/9133/993/10403/9088	6
GO:0045132	BP	GO:0045132	meiotic chromosome segregation	11/197	91/18870	2.77468185348933e-09	9.98494666995103e-08	8.57703730841401e-08	7272/23397/9133/898/6790/9232/10403/9700/259266/55706/5347	11
GO:0090307	BP	GO:0090307	mitotic spindle assembly	10/197	71/18870	3.24992850726054e-09	1.15327324111815e-07	9.90658031818455e-08	3832/9055/991/9212/332/29127/3833/22974/4605/5347	10
GO:0032465	BP	GO:0032465	regulation of cytokinesis	11/197	93/18870	3.51001124388688e-09	1.22850393536041e-07	1.05528095796743e-07	9928/10112/9585/9055/9212/6790/332/29127/990/10755/5347	11
GO:0051984	BP	GO:0051984	positive regulation of chromosome segregation	7/197	27/18870	9.03931447916284e-09	3.12100655327852e-07	2.68093466416138e-07	64151/23397/891/9212/332/990/983	7
GO:0000082	BP	GO:0000082	G1/S transition of mitotic cell cycle	16/197	252/18870	9.74356352114253e-09	3.31930730620256e-07	2.85127437776592e-07	6491/9928/2146/1981/4582/898/993/990/6241/1033/983/8317/1869/5127/1020/1978	16
GO:1901970	BP	GO:1901970	positive regulation of mitotic sister chromatid separation	6/197	18/18870	2.00636744757534e-08	6.74509056388816e-07	5.79401125788724e-07	9787/11065/991/9212/332/9700	6
GO:0000281	BP	GO:0000281	mitotic cytokinesis	10/197	88/18870	2.7245932711582e-08	9.04069585429767e-07	7.76592887267922e-07	10112/55165/9585/1058/51203/9212/332/29127/9700/5347	10
GO:0050000	BP	GO:0050000	chromosome localization	11/197	116/18870	3.67405423587267e-08	1.20348827854547e-06	1.03379258863624e-06	9928/9787/57405/891/9212/332/29127/10403/3833/3835/81620	11
GO:0044843	BP	GO:0044843	cell cycle G1/S phase transition	16/197	279/18870	4.07389448077516e-08	1.31756967068108e-06	1.13178814022868e-06	6491/9928/2146/1981/4582/898/993/990/6241/1033/983/8317/1869/5127/1020/1978	16
GO:1902750	BP	GO:1902750	negative regulation of cell cycle G2/M phase transition	9/197	70/18870	4.60561782847641e-08	1.47091919396965e-06	1.26351489110175e-06	51514/9212/990/641/983/9088/22809/5347/29086	9
GO:0140694	BP	GO:0140694	non-membrane-bounded organelle assembly	19/197	408/18870	5.92501658993042e-08	1.86894041818176e-06	1.60541385185249e-06	6491/9787/3832/1058/9055/991/9133/29899/9212/6790/332/29127/10403/29901/3833/22974/259266/4605/5347	19
GO:0051310	BP	GO:0051310	metaphase chromosome alignment	10/197	96/18870	6.33434177544559e-08	1.97368819954433e-06	1.69539186159231e-06	9928/57405/891/9212/332/29127/10403/3833/3835/81620	10
GO:0007143	BP	GO:0007143	female meiotic nuclear division	7/197	38/18870	1.16570346007152e-07	3.58840041022016e-06	3.08242449492596e-06	7272/23397/9133/6790/7153/10403/5347	7
GO:0007080	BP	GO:0007080	mitotic metaphase chromosome alignment	8/197	57/18870	1.30530643676051e-07	3.97030707847989e-06	3.410481103566e-06	9928/891/9212/332/10403/3833/3835/81620	8
GO:0033260	BP	GO:0033260	nuclear DNA replication	7/197	40/18870	1.69193352766324e-07	5.08575313315245e-06	4.36864570300664e-06	1763/8318/7083/641/5888/8317/81620	7
GO:0000079	BP	GO:0000079	regulation of cyclin-dependent protein serine/threonine kinase activity	9/197	82/18870	1.86330238183855e-07	5.53574137860173e-06	4.75518416907389e-06	9133/898/993/891/990/1033/641/9088/5347	9
GO:0051303	BP	GO:0051303	establishment of chromosome localization	10/197	108/18870	1.95125812783307e-07	5.73041898461321e-06	4.92241161104894e-06	9928/57405/891/9212/332/29127/10403/3833/3835/81620	10
GO:0051231	BP	GO:0051231	spindle elongation	5/197	14/18870	2.18617831331351e-07	6.34736998922275e-06	5.45237055413717e-06	3832/9055/9212/332/29127	5
GO:1904029	BP	GO:1904029	regulation of cyclin-dependent protein kinase activity	9/197	85/18870	2.54832493878369e-07	7.31569687482284e-06	6.28416025708338e-06	9133/898/993/891/990/1033/641/9088/5347	9
GO:0044786	BP	GO:0044786	cell cycle DNA replication	7/197	44/18870	3.3570684358643e-07	9.53034428181477e-06	8.1865353085112e-06	1763/8318/7083/641/5888/8317/81620	7
GO:0061640	BP	GO:0061640	cytoskeleton-dependent cytokinesis	10/197	117/18870	4.14402677110582e-07	1.16351520881048e-05	9.99455849364447e-06	10112/55165/9585/1058/51203/9212/332/29127/9700/5347	10
GO:0051656	BP	GO:0051656	establishment of organelle localization	19/197	469/18870	5.07916385333158e-07	1.41057213535458e-05	1.21167696043436e-05	9928/57405/1058/51203/29899/891/9212/332/29127/4001/10403/84823/3833/9700/3835/81620/5347/23513/1020	19
GO:0032467	BP	GO:0032467	positive regulation of cytokinesis	7/197	47/18870	5.36574141511877e-07	1.47413648555145e-05	1.26627853429798e-05	9928/9585/9212/332/29127/990/10755	7
GO:0008608	BP	GO:0008608	attachment of spindle microtubules to kinetochore	7/197	49/18870	7.20071475567341e-07	1.95721555327081e-05	1.68124191103909e-05	57405/891/9212/332/29127/10403/81620	7
GO:0000076	BP	GO:0000076	DNA replication checkpoint signaling	5/197	18/18870	9.04348845321966e-07	2.4322224208396e-05	2.08927129362471e-05	8914/1763/8318/990/81620	5
GO:0000212	BP	GO:0000212	meiotic spindle organization	5/197	19/18870	1.21694851811133e-06	3.23885777476505e-05	2.78216848712952e-05	9133/6790/10403/9700/259266	5
GO:0010639	BP	GO:0010639	negative regulation of organelle organization	16/197	363/18870	1.41631031178262e-06	3.7305905635099e-05	3.20456538260095e-05	699/7272/701/57405/991/578/891/9212/7153/332/10403/10105/9700/8260/22974/5347	16
GO:0032508	BP	GO:0032508	DNA duplex unwinding	8/197	79/18870	1.69405100375809e-06	4.41663297408359e-05	3.79387362280947e-05	3159/1763/8318/7153/9401/641/5888/5984	8
GO:0006268	BP	GO:0006268	DNA unwinding involved in DNA replication	5/197	21/18870	2.09379350752883e-06	5.40367920377391e-05	4.64174318255993e-05	3159/8318/9401/641/5888	5
GO:0007062	BP	GO:0007062	sister chromatid cohesion	7/197	59/18870	2.61852690218845e-06	6.69033623509149e-05	5.74697746427676e-05	699/701/991/9700/3835/8260/5347	7
GO:0051443	BP	GO:0051443	positive regulation of ubiquitin-protein transferase activity	5/197	22/18870	2.68670852436772e-06	6.79657453441537e-05	5.83823582418624e-05	11065/991/27338/5347/57761	5
GO:0051785	BP	GO:0051785	positive regulation of nuclear division	7/197	60/18870	2.93838006640122e-06	7.3485735562719e-05	6.31240122147571e-05	9787/11065/991/51203/10635/6790/9700	7
GO:0032392	BP	GO:0032392	DNA geometric change	8/197	85/18870	2.96243865477889e-06	7.3485735562719e-05	6.31240122147571e-05	3159/1763/8318/7153/9401/641/5888/5984	8
GO:0040001	BP	GO:0040001	establishment of mitotic spindle localization	6/197	40/18870	3.42663960062663e-06	8.41833094192407e-05	7.23131940010781e-05	1058/51203/29899/10403/9700/5347	6
GO:0051256	BP	GO:0051256	mitotic spindle midzone assembly	4/197	11/18870	3.59056987517749e-06	8.7370533629319e-05	7.50510094210033e-05	9055/9212/332/29127	4
GO:0051653	BP	GO:0051653	spindle localization	7/197	62/18870	3.67642226253413e-06	8.86156498186293e-05	7.61205602520722e-05	1058/51203/29899/10403/9700/259266/5347	7
GO:0000022	BP	GO:0000022	mitotic spindle elongation	4/197	12/18870	5.34186990236436e-06	0.00012620238738779	0.000108407447812769	9055/9212/332/29127	4
GO:0090306	BP	GO:0090306	meiotic spindle assembly	4/197	12/18870	5.34186990236436e-06	0.00012620238738779	0.000108407447812769	9133/6790/10403/259266	4
GO:0071103	BP	GO:0071103	DNA conformation change	8/197	92/18870	5.38397660480201e-06	0.00012620238738779	0.000108407447812769	3159/1763/8318/7153/9401/641/5888/5984	8
GO:0045840	BP	GO:0045840	positive regulation of mitotic nuclear division	6/197	44/18870	6.08697220713586e-06	0.000141383763538474	0.000121448201453381	9787/11065/991/51203/6790/9700	6
GO:0010972	BP	GO:0010972	negative regulation of G2/M transition of mitotic cell cycle	7/197	67/18870	6.22116965062246e-06	0.000143198995111175	0.000123007479578453	51514/9212/990/641/983/5347/29086	7
GO:0030261	BP	GO:0030261	chromosome condensation	6/197	47/18870	9.02127379589199e-06	0.000205797808468786	0.000176779660380026	64151/23397/51203/7153/983/5347	6
GO:0071900	BP	GO:0071900	regulation of protein serine/threonine kinase activity	13/197	285/18870	9.8277518335081e-06	0.00022221155694348	0.000190879017912104	2146/9133/898/993/891/990/1033/641/8817/9088/23624/5347/57761	13
GO:0045842	BP	GO:0045842	positive regulation of mitotic metaphase/anaphase transition	4/197	14/18870	1.06268069601706e-05	0.000236099928549877	0.000202809084777626	9787/11065/991/9700	4
GO:0051255	BP	GO:0051255	spindle midzone assembly	4/197	14/18870	1.06268069601706e-05	0.000236099928549877	0.000202809084777626	9055/9212/332/29127	4
GO:0010971	BP	GO:0010971	positive regulation of G2/M transition of mitotic cell cycle	5/197	29/18870	1.1417416362091e-05	0.000251478437975366	0.000216019175271867	51514/993/891/983/8317	5
GO:1902101	BP	GO:1902101	positive regulation of metaphase/anaphase transition of cell cycle	4/197	15/18870	1.43728638451076e-05	0.000313868949779915	0.000269612425704448	9787/11065/991/9700	4
GO:0051054	BP	GO:0051054	positive regulation of DNA metabolic process	13/197	298/18870	1.57881040261129e-05	0.000341852591412868	0.0002936502845178	2305/8914/1763/10635/9212/983/5888/8317/55257/5984/81620/3297/29086	13
GO:0044818	BP	GO:0044818	mitotic G2/M transition checkpoint	6/197	53/18870	1.8311122861922e-05	0.000393150579094208	0.000337715092146019	51514/990/641/983/5347/29086	6
GO:1902751	BP	GO:1902751	positive regulation of cell cycle G2/M phase transition	5/197	32/18870	1.88748455194893e-05	0.000401876919185793	0.000345210990422238	51514/993/891/983/8317	5
GO:0071478	BP	GO:0071478	cellular response to radiation	10/197	181/18870	2.10747715200252e-05	0.000445008605236895	0.00038226097102438	578/993/10635/9212/55872/641/5888/5603/3297/8372	10
GO:0006302	BP	GO:0006302	double-strand break repair	13/197	307/18870	2.15895092372577e-05	0.000452140951649127	0.00038838763381952	2305/8914/1763/10635/8318/8438/9401/641/5888/8317/55257/3297/29086	13
GO:0051293	BP	GO:0051293	establishment of spindle localization	6/197	57/18870	2.79589622546641e-05	0.000580773565533877	0.000498882638433674	1058/51203/29899/10403/9700/5347	6
GO:1904666	BP	GO:1904666	regulation of ubiquitin protein ligase activity	4/197	18/18870	3.14386961584055e-05	0.000647789263586501	0.000556448909085531	11065/991/27338/5347	4
GO:0044774	BP	GO:0044774	mitotic DNA integrity checkpoint signaling	7/197	87/18870	3.50631111539958e-05	0.000716689991987675	0.000615634414788053	51514/4582/990/641/983/5347/29086	7
GO:0006270	BP	GO:0006270	DNA replication initiation	5/197	37/18870	3.91629067699938e-05	0.000787883675569559	0.000676789561669598	55388/898/8318/990/81620	5
GO:0007095	BP	GO:0007095	mitotic G2 DNA damage checkpoint signaling	5/197	37/18870	3.91629067699938e-05	0.000787883675569559	0.000676789561669598	51514/641/983/5347/29086	5
GO:0007076	BP	GO:0007076	mitotic chromosome condensation	4/197	19/18870	3.94978288624839e-05	0.000788413693309738	0.00067724484521611	64151/23397/51203/5347	4
GO:0009314	BP	GO:0009314	response to radiation	15/197	428/18870	4.56808569023014e-05	0.000904764258801396	0.000777189609476119	51514/578/2063/993/10635/9212/55872/8438/641/5888/5603/3297/1020/8372/29086	15
GO:0006275	BP	GO:0006275	regulation of DNA replication	8/197	124/18870	4.79268977834947e-05	0.000941947875667915	0.000809130217640376	8914/1763/990/641/983/8317/5984/81620	8
GO:0051438	BP	GO:0051438	regulation of ubiquitin-protein transferase activity	5/197	39/18870	5.08606557052111e-05	0.000991976910891713	0.000852104999159222	11065/991/27338/5347/57761	5
GO:0000077	BP	GO:0000077	DNA damage checkpoint signaling	8/197	126/18870	5.37143408433362e-05	0.00103969803677821	0.000893097293926283	51514/4582/641/983/5888/1869/5347/29086	8
GO:0031100	BP	GO:0031100	animal organ regeneration	6/197	64/18870	5.43723079464759e-05	0.00104452065265598	0.000897239905567093	2146/578/6790/983/7298/790	6
GO:0071459	BP	GO:0071459	protein localization to chromosome, centromeric region	5/197	40/18870	5.76369437201518e-05	0.00109318160475047	0.000939039508046034	7272/701/1058/9212/983	5
GO:0051781	BP	GO:0051781	positive regulation of cell division	7/197	94/18870	5.77610632647021e-05	0.00109318160475047	0.000939039508046034	9928/9585/9212/332/29127/990/10755	7
GO:0051315	BP	GO:0051315	attachment of mitotic spindle microtubules to kinetochore	4/197	21/18870	5.99997787531057e-05	0.00109499596224418	0.000940598035340041	9212/332/10403/81620	4
GO:0051988	BP	GO:0051988	regulation of attachment of spindle microtubules to kinetochore	4/197	21/18870	5.99997787531057e-05	0.00109499596224418	0.000940598035340041	891/9212/332/29127	4
GO:0090231	BP	GO:0090231	regulation of spindle checkpoint	4/197	21/18870	5.99997787531057e-05	0.00109499596224418	0.000940598035340041	891/9212/332/10403	4
GO:0090266	BP	GO:0090266	regulation of mitotic cell cycle spindle assembly checkpoint	4/197	21/18870	5.99997787531057e-05	0.00109499596224418	0.000940598035340041	891/9212/332/10403	4
GO:1903504	BP	GO:1903504	regulation of mitotic spindle checkpoint	4/197	21/18870	5.99997787531057e-05	0.00109499596224418	0.000940598035340041	891/9212/332/10403	4
GO:0051445	BP	GO:0051445	regulation of meiotic cell cycle	6/197	66/18870	6.47628094799672e-05	0.00117353885263345	0.00100806612740375	7272/991/993/10635/9088/259266	6
GO:0018105	BP	GO:0018105	peptidyl-serine phosphorylation	12/197	295/18870	6.61421015361608e-05	0.00119009203820346	0.00102228526095549	7272/1981/578/6790/55872/6199/983/8317/5603/5347/1020/5585	12
GO:0060236	BP	GO:0060236	regulation of mitotic spindle organization	5/197	42/18870	7.3263279143269e-05	0.00130900474273463	0.00112443089446975	6491/29899/10460/22974/5347	5
GO:0032506	BP	GO:0032506	cytokinetic process	5/197	43/18870	8.22054594583743e-05	0.00145857603413991	0.00125291215621864	10112/55165/9585/9212/29127	5
GO:0000724	BP	GO:0000724	double-strand break repair via homologous recombination	9/197	175/18870	9.51544493126071e-05	0.00167668702064628	0.00144026879721805	8914/10635/8318/8438/9401/641/5888/8317/55257	9
GO:0018209	BP	GO:0018209	peptidyl-serine modification	12/197	308/18870	9.96161179974221e-05	0.00174328206495489	0.0014974737276469	7272/1981/578/6790/55872/6199/983/8317/5603/5347/1020/5585	12
GO:0007098	BP	GO:0007098	centrosome cycle	8/197	138/18870	0.000102023988360696	0.00177327408341209	0.00152323677573971	6491/3832/6790/10403/29901/983/22809/5347	8
GO:0031145	BP	GO:0031145	anaphase-promoting complex-dependent catabolic process	4/197	24/18870	0.000103945985556869	0.00179447292633649	0.00154144651412569	11065/991/27338/5347	4
GO:0000725	BP	GO:0000725	recombinational repair	9/197	179/18870	0.000113063085358476	0.00193117831460387	0.00165887600615885	8914/10635/8318/8438/9401/641/5888/8317/55257	9
GO:0090224	BP	GO:0090224	regulation of spindle organization	5/197	46/18870	0.000114132260471696	0.00193117831460387	0.00165887600615885	6491/29899/10460/22974/5347	5
GO:1901976	BP	GO:1901976	regulation of cell cycle checkpoint	5/197	46/18870	0.000114132260471696	0.00193117831460387	0.00165887600615885	891/9212/332/10403/5888	5
GO:0090329	BP	GO:0090329	regulation of DNA-templated DNA replication	5/197	47/18870	0.000126645473171197	0.00210014414033395	0.00180401711096767	8914/641/8317/5984/81620	5
GO:0031055	BP	GO:0031055	chromatin remodeling at centromere	3/197	10/18870	0.000127406004599515	0.00210014414033395	0.00180401711096767	1058/55355/11339	3
GO:0034080	BP	GO:0034080	CENP-A containing chromatin assembly	3/197	10/18870	0.000127406004599515	0.00210014414033395	0.00180401711096767	1058/55355/11339	3
GO:1901993	BP	GO:1901993	regulation of meiotic cell cycle phase transition	3/197	10/18870	0.000127406004599515	0.00210014414033395	0.00180401711096767	7272/993/9088	3
GO:0042770	BP	GO:0042770	signal transduction in response to DNA damage	9/197	189/18870	0.000170539035658587	0.00277595628216886	0.00238453758299396	2305/51514/4582/641/983/5888/1869/5347/29086	9
GO:0051987	BP	GO:0051987	positive regulation of attachment of spindle microtubules to kinetochore	3/197	11/18870	0.000173836792621142	0.00277595628216886	0.00238453758299396	891/9212/332	3
GO:0070601	BP	GO:0070601	centromeric sister chromatid cohesion	3/197	11/18870	0.000173836792621142	0.00277595628216886	0.00238453758299396	699/701/8260	3
GO:0072711	BP	GO:0072711	cellular response to hydroxyurea	3/197	11/18870	0.000173836792621142	0.00277595628216886	0.00238453758299396	8914/641/5888	3
GO:1902412	BP	GO:1902412	regulation of mitotic cytokinesis	3/197	11/18870	0.000173836792621142	0.00277595628216886	0.00238453758299396	9585/9212/332	3
GO:0031023	BP	GO:0031023	microtubule organizing center organization	8/197	154/18870	0.000217682222338273	0.00345452222406391	0.00296742356047924	6491/3832/6790/10403/29901/983/22809/5347	8
GO:0072710	BP	GO:0072710	response to hydroxyurea	3/197	12/18870	0.000230001766860735	0.00358325923371449	0.00307800824072293	8914/641/5888	3
GO:0090232	BP	GO:0090232	positive regulation of spindle checkpoint	3/197	12/18870	0.000230001766860735	0.00358325923371449	0.00307800824072293	9212/332/10403	3
GO:0090267	BP	GO:0090267	positive regulation of mitotic cell cycle spindle assembly checkpoint	3/197	12/18870	0.000230001766860735	0.00358325923371449	0.00307800824072293	9212/332/10403	3
GO:0044773	BP	GO:0044773	mitotic DNA damage checkpoint signaling	6/197	83/18870	0.000232332789213263	0.00359763803902961	0.00309035958857833	51514/4582/641/983/5347/29086	6
GO:0034502	BP	GO:0034502	protein localization to chromosome	7/197	119/18870	0.000253945294990242	0.0039055060394979	0.0033548172179846	7272/2146/701/1058/9212/983/5347	7
GO:0034508	BP	GO:0034508	centromere complex assembly	4/197	30/18870	0.000255271823325303	0.0039055060394979	0.0033548172179846	9787/1058/55355/11339	4
GO:0007144	BP	GO:0007144	female meiosis I	3/197	13/18870	0.000296706385327662	0.00448570896161051	0.00385320967554142	9133/6790/10403	3
GO:0090435	BP	GO:0090435	protein localization to nuclear envelope	3/197	13/18870	0.000296706385327662	0.00448570896161051	0.00385320967554142	4001/84823/5347	3
GO:0007292	BP	GO:0007292	female gamete generation	8/197	163/18870	0.000319971677423298	0.00480898609303838	0.00413090369924195	7272/23397/9133/6790/7153/10403/259266/5347	8
GO:0051642	BP	GO:0051642	centrosome localization	4/197	32/18870	0.000329544099118263	0.00489526263515791	0.00420501497344907	9787/29899/6790/259266	4
GO:0061842	BP	GO:0061842	microtubule organizing center localization	4/197	32/18870	0.000329544099118263	0.00489526263515791	0.00420501497344907	9787/29899/6790/259266	4
GO:2000241	BP	GO:2000241	regulation of reproductive process	9/197	207/18870	0.000335072939143613	0.00494862057521347	0.00425084927358949	7272/991/993/10635/6790/9088/259266/8372/2175	9
GO:0034644	BP	GO:0034644	cellular response to UV	6/197	90/18870	0.000360822983099904	0.00529829150471411	0.0045512154855614	578/993/9212/55872/5603/8372	6
GO:0034501	BP	GO:0034501	protein localization to kinetochore	3/197	15/18870	0.000464816894687218	0.00674776798821501	0.00579631115683522	7272/9212/983	3
GO:1903083	BP	GO:1903083	protein localization to condensed chromosome	3/197	15/18870	0.000464816894687218	0.00674776798821501	0.00579631115683522	7272/9212/983	3
GO:0000132	BP	GO:0000132	establishment of mitotic spindle orientation	4/197	35/18870	0.00046825587148077	0.0067592867323919	0.00580620572130481	1058/29899/10403/5347	4
GO:1902969	BP	GO:1902969	mitotic DNA replication	3/197	16/18870	0.000567695984823007	0.00814866989451001	0.00699968142138361	8318/7083/5888	3
GO:0045143	BP	GO:0045143	homologous chromosome segregation	5/197	65/18870	0.000585982977733281	0.00831770282282519	0.00714488016709878	898/9232/9700/55706/5347	5
GO:1902808	BP	GO:1902808	positive regulation of cell cycle G1/S phase transition	5/197	65/18870	0.000585982977733281	0.00831770282282519	0.00714488016709878	6491/2146/1981/990/6241	5
GO:0010212	BP	GO:0010212	response to ionizing radiation	7/197	138/18870	0.000622181942448227	0.00878273404947635	0.00754434050598751	578/10635/8438/641/5888/3297/29086	7
GO:0018107	BP	GO:0018107	peptidyl-threonine phosphorylation	6/197	100/18870	0.000633905825557259	0.00889906255109229	0.00764426631744872	1981/983/790/5347/1020/1116	6
GO:0045740	BP	GO:0045740	positive regulation of DNA replication	4/197	38/18870	0.000644211231808194	0.00899431528562806	0.00772608811228119	1763/983/8317/81620	4
GO:0042542	BP	GO:0042542	response to hydrogen peroxide	6/197	101/18870	0.000668176955685273	0.00927821805312975	0.00796995968308807	2146/578/983/10105/5603/3297	6
GO:0070301	BP	GO:0070301	cellular response to hydrogen peroxide	5/197	67/18870	0.000673720856762165	0.00930463129203963	0.00799264857097647	2146/983/10105/5603/3297	5
GO:0007063	BP	GO:0007063	regulation of sister chromatid cohesion	3/197	17/18870	0.00068406227750414	0.00934641240119293	0.00802853841033567	699/9700/8260	3
GO:0051782	BP	GO:0051782	negative regulation of cell division	3/197	17/18870	0.00068406227750414	0.00934641240119293	0.00802853841033567	9212/641/259266	3
GO:2000045	BP	GO:2000045	regulation of G1/S transition of mitotic cell cycle	8/197	183/18870	0.000690164672950364	0.00937963159249031	0.00805707358959411	6491/9928/2146/1981/4582/990/6241/1869	8
GO:0036297	BP	GO:0036297	interstrand cross-link repair	4/197	40/18870	0.000784732257608832	0.0106084175565638	0.00911259680932561	55215/10635/5888/2175	4
GO:0048732	BP	GO:0048732	gland development	13/197	443/18870	0.000801321775208839	0.0107756691350452	0.00925626538122121	7849/2146/2194/9133/5909/6790/4830/2049/5589/7298/790/23513/51043	13
GO:0071243	BP	GO:0071243	cellular response to arsenic-containing substance	3/197	18/18870	0.000814586993773286	0.0108399467140143	0.00931147961632292	10105/5603/3297	3
GO:1901978	BP	GO:1901978	positive regulation of cell cycle checkpoint	3/197	18/18870	0.000814586993773286	0.0108399467140143	0.00931147961632292	9212/332/10403	3
GO:0006310	BP	GO:0006310	DNA recombination	11/197	340/18870	0.000923594518587509	0.012226860077674	0.0105028337674118	8914/10635/8318/7153/8438/9401/641/27301/5888/8317/55257	11
GO:0051294	BP	GO:0051294	establishment of spindle orientation	4/197	42/18870	0.000945612351541196	0.012453812155607	0.0106977848777178	1058/29899/10403/5347	4
GO:0009148	BP	GO:0009148	pyrimidine nucleoside triphosphate biosynthetic process	3/197	19/18870	0.000959916212194061	0.0125773637033632	0.010803915262751	4830/7298/790	3
GO:0009124	BP	GO:0009124	nucleoside monophosphate biosynthetic process	4/197	43/18870	0.00103416690457533	0.0134126722903044	0.0115214426718651	7083/3614/7298/790	4
GO:0072528	BP	GO:0072528	pyrimidine-containing compound biosynthetic process	4/197	43/18870	0.00103416690457533	0.0134126722903044	0.0115214426718651	7083/4830/7298/790	4
GO:0018210	BP	GO:0018210	peptidyl-threonine modification	6/197	110/18870	0.00104529272575484	0.0134207181623297	0.0115283540502451	1981/983/790/5347/1020/1116	6
GO:0031398	BP	GO:0031398	positive regulation of protein ubiquitination	6/197	110/18870	0.00104529272575484	0.0134207181623297	0.0115283540502451	11065/991/55215/27338/5347/57761	6
GO:0009411	BP	GO:0009411	response to UV	7/197	152/18870	0.00109889185780091	0.0140383434834066	0.0120588922290257	51514/578/993/9212/55872/5603/8372	7
GO:0051383	BP	GO:0051383	kinetochore organization	3/197	21/18870	0.00129745002015228	0.0164924616989507	0.0141669719403902	9787/1058/10403	3
GO:0051347	BP	GO:0051347	positive regulation of transferase activity	12/197	414/18870	0.00140706303703552	0.0177972577209196	0.0152877875571603	9928/2146/11065/991/9212/8817/5984/22974/27338/5347/57761/1116	12
GO:0000083	BP	GO:0000083	regulation of transcription involved in G1/S transition of mitotic cell cycle	3/197	22/18870	0.0014908259154529	0.0187638434186313	0.0161180815852699	1869/5127/1020	3
GO:1902806	BP	GO:1902806	regulation of cell cycle G1/S phase transition	8/197	209/18870	0.00162022543111881	0.0202925292966106	0.0174312178734919	6491/9928/2146/1981/4582/990/6241/1869	8
GO:0051098	BP	GO:0051098	regulation of binding	9/197	262/18870	0.0017787924488146	0.0221698278376649	0.0190438113262051	1981/9212/6790/55355/4830/81620/1869/5347/57761	9
GO:0071482	BP	GO:0071482	cellular response to light stimulus	6/197	123/18870	0.0018552846895844	0.0230109338926609	0.0197663187418676	578/993/9212/55872/5603/8372	6
GO:0046039	BP	GO:0046039	GTP metabolic process	3/197	24/18870	0.00192955053714017	0.023816432958421	0.0204582398674664	55669/4830/3614	3
GO:1900087	BP	GO:1900087	positive regulation of G1/S transition of mitotic cell cycle	4/197	52/18870	0.00210903800641788	0.0259066928192196	0.0222537664138729	6491/1981/990/6241	4
GO:0008156	BP	GO:0008156	negative regulation of DNA replication	3/197	25/18870	0.00217593397102147	0.0264738633140946	0.022740964058044	8914/990/81620	3
GO:0009147	BP	GO:0009147	pyrimidine nucleoside triphosphate metabolic process	3/197	25/18870	0.00217593397102147	0.0264738633140946	0.022740964058044	4830/7298/790	3
GO:0060561	BP	GO:0060561	apoptotic process involved in morphogenesis	3/197	26/18870	0.0024409850989484	0.0295579001318159	0.0253901418374029	7849/578/23513	3
GO:0072698	BP	GO:0072698	protein localization to microtubule cytoskeleton	4/197	55/18870	0.00259322627881713	0.0312532695395178	0.0268464587454505	6491/7272/9585/6790	4
GO:0030216	BP	GO:0030216	keratinocyte differentiation	7/197	177/18870	0.00261938780339337	0.0314203560453994	0.0269899855205099	2146/81858/2810/25818/3861/2118/3855	7
GO:1903322	BP	GO:1903322	positive regulation of protein modification by small protein conjugation or removal	6/197	132/18870	0.00264682417413965	0.0316011017052654	0.0271452454652296	11065/991/55215/27338/5347/57761	6
GO:0001783	BP	GO:0001783	B cell apoptotic process	3/197	27/18870	0.00272516771218463	0.0320267429269441	0.0275108699156158	578/9212/5585	3
GO:1902410	BP	GO:1902410	mitotic cytokinetic process	3/197	27/18870	0.00272516771218463	0.0320267429269441	0.0275108699156158	10112/55165/9585	3
GO:2000779	BP	GO:2000779	regulation of double-strand break repair	6/197	133/18870	0.00274829581802434	0.0320267429269441	0.0275108699156158	2305/8914/10635/5888/55257/3297	6
GO:0071214	BP	GO:0071214	cellular response to abiotic stimulus	10/197	334/18870	0.00275523858407144	0.0320267429269441	0.0275108699156158	578/993/10635/9212/55872/641/5888/5603/3297/8372	10
GO:0104004	BP	GO:0104004	cellular response to environmental stimulus	10/197	334/18870	0.00275523858407144	0.0320267429269441	0.0275108699156158	578/993/10635/9212/55872/641/5888/5603/3297/8372	10
GO:0001836	BP	GO:0001836	release of cytochrome c from mitochondria	4/197	56/18870	0.00277021925121513	0.0320267429269441	0.0275108699156158	578/10105/2810/9141	4
GO:0045005	BP	GO:0045005	DNA-templated DNA replication maintenance of fidelity	4/197	56/18870	0.00277021925121513	0.0320267429269441	0.0275108699156158	8914/1763/641/5888	4
GO:0043161	BP	GO:0043161	proteasome-mediated ubiquitin-dependent protein catabolic process	12/197	458/18870	0.00323181509000115	0.0371949889862745	0.0319503767788165	9928/51514/11065/991/23532/6790/55872/10755/81858/27338/5347/57761	12
GO:0044380	BP	GO:0044380	protein localization to cytoskeleton	4/197	59/18870	0.00335051098372131	0.0380715462867938	0.0327033367011907	6491/7272/9585/6790	4
GO:0046686	BP	GO:0046686	response to cadmium ion	4/197	59/18870	0.00335051098372131	0.0380715462867938	0.0327033367011907	4494/983/2821/3297	4
GO:0097421	BP	GO:0097421	liver regeneration	3/197	29/18870	0.00335268020138106	0.0380715462867938	0.0327033367011907	2146/6790/7298	3
GO:0032200	BP	GO:0032200	telomere organization	7/197	187/18870	0.00355180147222462	0.0397304571110705	0.0341283358024851	1763/2146/898/9212/9401/641/5888	7
GO:0006767	BP	GO:0006767	water-soluble vitamin metabolic process	4/197	60/18870	0.00356096856298832	0.0397304571110705	0.0341283358024851	10797/79581/80308/8884	4
GO:0007131	BP	GO:0007131	reciprocal meiotic recombination	4/197	60/18870	0.00356096856298832	0.0397304571110705	0.0341283358024851	10635/7153/8438/5888	4
GO:0140527	BP	GO:0140527	reciprocal homologous recombination	4/197	60/18870	0.00356096856298832	0.0397304571110705	0.0341283358024851	10635/7153/8438/5888	4
GO:0030262	BP	GO:0030262	apoptotic nuclear changes	3/197	30/18870	0.0036968366878317	0.041067033640913	0.0352764507740462	7153/81858/3297	3
GO:0032434	BP	GO:0032434	regulation of proteasomal ubiquitin-dependent protein catabolic process	6/197	143/18870	0.00393035907468227	0.0434721534017887	0.0373424409692984	991/6790/55872/10755/5347/57761	6
GO:0048511	BP	GO:0048511	rhythmic process	9/197	296/18870	0.00401186105450746	0.0441823491132179	0.0379524968178224	8914/51514/2146/2063/7153/983/7298/22809/1020	9
GO:0007064	BP	GO:0007064	mitotic sister chromatid cohesion	3/197	31/18870	0.00406177878555456	0.0445401064252871	0.0382598092066015	699/991/8260	3
GO:1901293	BP	GO:1901293	nucleoside phosphate biosynthetic process	9/197	297/18870	0.0041008363592392	0.0447762260592143	0.0384626352182354	7083/6241/4830/80308/3614/7298/790/6576/11332	9
GO:0009913	BP	GO:0009913	epidermal cell differentiation	8/197	245/18870	0.00429827041549963	0.0467322591983045	0.0401428614392686	2146/81858/2810/25818/3861/2118/23513/3855	8
GO:0006921	BP	GO:0006921	cellular component disassembly involved in execution phase of apoptosis	3/197	32/18870	0.004447872028979	0.0477492144287451	0.0410164227351668	7153/81858/3297	3
GO:0046685	BP	GO:0046685	response to arsenic-containing substance	3/197	32/18870	0.004447872028979	0.0477492144287451	0.0410164227351668	10105/5603/3297	3
GO:0090169	BP	GO:0090169	regulation of spindle assembly	3/197	32/18870	0.004447872028979	0.0477492144287451	0.0410164227351668	6491/29899/5347	3
GO:0006228	BP	GO:0006228	UTP biosynthetic process	2/197	10/18870	0.00461809657940916	0.0493691914660687	0.0424079778377807	4830/790	2
GO:0005819	CC	GO:0005819	spindle	32/197	431/19886	4.79002293845657e-19	1.41305676684469e-16	1.2050689287275e-16	9928/9787/10112/7272/3832/701/9585/9055/991/56992/51203/146909/3161/29899/891/9212/6790/332/10460/29127/990/29901/983/3833/9700/3835/8317/22974/259266/5347/3297/10381	32
GO:0072686	CC	GO:0072686	mitotic spindle	22/197	184/19886	9.92935573345731e-18	1.46457997068495e-15	1.24900843173489e-15	9787/3832/9585/9055/51203/146909/29899/9212/6790/10460/29127/990/983/3833/9700/3835/8317/22974/259266/5347/3297/10381	22
GO:0098687	CC	GO:0098687	chromosomal region	26/197	399/19886	2.82931631786071e-14	2.78216104589636e-12	2.37265473673231e-12	699/7272/64151/1763/2146/701/57405/1058/991/10635/891/9212/6790/7153/55355/332/11339/9401/641/10403/983/5888/3835/81620/5347/3297	26
GO:0000793	CC	GO:0000793	condensed chromosome	22/197	281/19886	7.67282507073889e-14	5.65870848966993e-12	4.82580313659631e-12	699/7272/64151/701/57405/1058/23397/991/891/9212/4288/6790/7153/55355/332/641/10403/5888/3835/81620/5347/3297	22
GO:0000775	CC	GO:0000775	chromosome, centromeric region	20/197	258/19886	1.32892835986136e-12	7.84067732318204e-11	6.68660795803928e-11	699/7272/64151/2146/701/57405/1058/991/891/9212/6790/7153/55355/332/11339/10403/3835/81620/5347/3297	20
GO:0000779	CC	GO:0000779	condensed chromosome, centromeric region	17/197	182/19886	3.49648451912208e-12	1.71910488856836e-10	1.46606982468452e-10	699/7272/64151/701/57405/1058/991/891/9212/6790/55355/332/10403/3835/81620/5347/3297	17
GO:0051233	CC	GO:0051233	spindle midzone	9/197	37/19886	7.48966542790036e-11	3.15635900175801e-09	2.69177449213261e-09	9928/9585/9055/146909/9212/6790/29127/990/5347	9
GO:0000776	CC	GO:0000776	kinetochore	15/197	171/19886	1.67039869960864e-10	6.15959520480685e-09	5.25296433166401e-09	699/7272/701/57405/991/891/9212/6790/55355/332/10403/3835/81620/5347/3297	15
GO:0000922	CC	GO:0000922	spindle pole	15/197	176/19886	2.5109492070731e-10	8.23033351207293e-09	7.01891064901135e-09	9787/3832/9585/9055/991/29899/891/9212/6790/10460/990/22974/259266/5347/3297	15
GO:0005871	CC	GO:0005871	kinesin complex	8/197	47/19886	1.81725420403592e-08	5.36089990190595e-07	4.57182899752194e-07	9928/10112/3832/9585/56992/146909/3833/3835	8
GO:0000940	CC	GO:0000940	outer kinetochore	6/197	20/19886	3.02418821545176e-08	8.1103229414388e-07	6.91656443533942e-07	699/701/57405/891/10403/5347	6
GO:0005874	CC	GO:0005874	microtubule	20/197	467/19886	4.42771085067882e-08	1.08847891745854e-06	9.28265695887929e-07	9928/10112/3832/9585/9055/56992/51203/146909/9212/6790/332/29127/983/3833/3835/22974/259266/5347/1020/10381	20
GO:0097431	CC	GO:0097431	mitotic spindle pole	7/197	38/19886	8.1890599528096e-08	1.8582866815991e-06	1.58476544835749e-06	9585/29899/9212/6790/259266/5347/3297	7
GO:0030496	CC	GO:0030496	midbody	13/197	204/19886	1.31257553599628e-07	2.76578416513501e-06	2.35868836919632e-06	9928/10112/55165/9585/9055/9212/6790/332/29127/983/259266/5347/5585	13
GO:0005875	CC	GO:0005875	microtubule associated complex	11/197	156/19886	4.54515966337862e-07	8.93881400464461e-06	7.62310989156133e-06	9928/10112/3832/9585/56992/146909/9212/6790/332/3833/3835	11
GO:0000307	CC	GO:0000307	cyclin-dependent protein kinase holoenzyme complex	7/197	54/19886	1.00517040790579e-06	1.8532829395763e-05	1.58049820716766e-05	1164/9133/898/891/983/5127/1020	7
GO:0045171	CC	GO:0045171	intercellular bridge	8/197	92/19886	3.67722026252013e-06	6.38105869084375e-05	5.44183060521554e-05	10112/55165/9585/9055/990/8317/22974/10381	8
GO:1990023	CC	GO:1990023	mitotic spindle midzone	4/197	14/19886	8.65206136865586e-06	0.000141797672430749	0.000120926471760746	9585/9055/146909/9212	4
GO:0005876	CC	GO:0005876	spindle microtubule	7/197	81/19886	1.57523021656547e-05	0.000244575217835165	0.000208576189340248	3832/9055/146909/9212/6790/983/5347	7
GO:0005680	CC	GO:0005680	anaphase-promoting complex	4/197	21/19886	4.89934538285351e-05	0.000722653443970893	0.00061628607710631	701/11065/991/27338	4
GO:0000152	CC	GO:0000152	nuclear ubiquitin ligase complex	5/197	44/19886	7.19572386231944e-05	0.00101082787589725	0.00086204411182674	701/11065/991/5888/27338	5
GO:0000228	CC	GO:0000228	nuclear chromosome	10/197	228/19886	9.58785534487276e-05	0.00128564423942612	0.00109641025235626	55388/8914/64151/23397/8318/7153/332/641/5888/5347	10
GO:1902554	CC	GO:1902554	serine/threonine protein kinase complex	7/197	128/19886	0.000289681014524752	0.0037154738819479	0.00316859324811971	1164/9133/898/891/983/5127/1020	7
GO:0031616	CC	GO:0031616	spindle pole centrosome	3/197	14/19886	0.000321568859337231	0.00395261722935347	0.00337083146410519	9787/9212/6790	3
GO:1902911	CC	GO:1902911	protein kinase complex	7/197	148/19886	0.000693873788590213	0.00818771070536452	0.00698256149360257	1164/9133/898/891/983/5127/1020	7
GO:0000794	CC	GO:0000794	condensed nuclear chromosome	5/197	81/19886	0.00126328314093006	0.0143334048682449	0.0122236708778253	64151/23397/641/5888/5347	5
GO:0000781	CC	GO:0000781	chromosome, telomeric region	7/197	171/19886	0.00160853842139208	0.0175747716411357	0.0149879408464993	1763/2146/10635/9401/641/983/5888	7
GO:0046930	CC	GO:0046930	pore complex	3/197	26/19886	0.00210455082075796	0.0221729461472713	0.0189093100060583	578/10105/10452	3
GO:0031461	CC	GO:0031461	cullin-RING ubiquitin ligase complex	7/197	181/19886	0.00222041215332978	0.0225869512149064	0.019262377664095	51514/701/11065/1164/991/23532/27338	7
GO:0001533	CC	GO:0001533	cornified envelope	4/197	60/19886	0.00295485192888038	0.0290560439673238	0.0247792845965759	11187/5266/5650/3861	4
GO:0005759	CC	GO:0005759	mitochondrial matrix	12/197	487/19886	0.00348170735926113	0.0327155448397269	0.027900143502925	1763/10797/891/2731/80308/55526/983/10105/5888/7298/54938/51025	12
GO:0061695	CC	GO:0061695	transferase complex, transferring phosphorus-containing groups	9/197	306/19886	0.00354880486397038	0.0327155448397269	0.027900143502925	1164/9133/898/5214/891/983/5127/1020/9533	9
GO:0070938	CC	GO:0070938	contractile ring	2/197	10/19886	0.00416999137455262	0.0364330855513382	0.0310704993640315	9585/9055	2
GO:0000151	CC	GO:0000151	ubiquitin ligase complex	9/197	314/19886	0.00419906748727288	0.0364330855513382	0.0310704993640315	51514/701/11065/1164/991/23532/81858/5888/27338	9
GO:0005657	CC	GO:0005657	replication fork	4/197	67/19886	0.00440215710129409	0.0371038955680502	0.0316425728483996	55388/8914/641/5984	4
GO:0090543	CC	GO:0090543	Flemming body	3/197	34/19886	0.00457060458185084	0.0374535653234999	0.0319407747094254	9928/55165/29127	3
GO:0005652	CC	GO:0005652	nuclear lamina	2/197	12/19886	0.00603681033892083	0.0481313256751796	0.0410468754196893	4001/84823	2
GO:0016887	MF	GO:0016887	ATP hydrolysis activity	19/198	412/18496	1.01833681484508e-07	4.5112320897637e-05	4.14838260363206e-05	9928/10112/1763/9585/56992/146909/57130/4650/23/8438/990/9401/29028/641/3833/5888/3835/5984/10212	19
GO:0003774	MF	GO:0003774	cytoskeletal motor activity	10/198	112/18496	3.45620635878738e-07	5.44487354729707e-05	5.00692898373284e-05	9928/10112/3832/9585/56992/146909/4650/4651/3833/3835	10
GO:0106310	MF	GO:0106310	protein serine kinase activity	17/198	361/18496	3.68727328259395e-07	5.44487354729707e-05	5.00692898373284e-05	699/7272/701/9833/9212/6790/55872/6199/983/9088/8317/5603/5127/5347/9064/1020/5585	17
GO:0003777	MF	GO:0003777	microtubule motor activity	8/198	68/18496	6.38676047788178e-07	7.07333722925407e-05	6.50441132879013e-05	9928/10112/3832/9585/56992/146909/3833/3835	8
GO:0008017	MF	GO:0008017	microtubule binding	14/198	273/18496	1.513924350122e-06	0.000134133697420809	0.000123344994420466	9928/9787/10112/3832/9585/9055/56992/51203/146909/332/29127/3833/3835/5347	14
GO:0015631	MF	GO:0015631	tubulin binding	16/198	379/18496	3.40621480772916e-06	0.000232120188457515	0.00021345019112049	9928/9787/10112/3832/9585/9055/56992/51203/146909/332/29127/3833/3835/22809/9141/5347	16
GO:0004674	MF	GO:0004674	protein serine/threonine kinase activity	17/198	427/18496	3.66781336163116e-06	0.000232120188457515	0.00021345019112049	699/7272/701/9833/9212/6790/55872/6199/983/9088/8317/5603/5127/5347/9064/1020/5585	17
GO:0008574	MF	GO:0008574	plus-end-directed microtubule motor activity	4/198	16/18496	2.09640071081807e-05	0.00116088189361551	0.00106750930932447	9928/3832/9585/146909	4
GO:0003697	MF	GO:0003697	single-stranded DNA binding	8/198	118/18496	4.00631675066746e-05	0.00197199813393965	0.0018133854766179	55388/10635/8318/8438/9401/641/5888/3297	8
GO:0035173	MF	GO:0035173	histone kinase activity	4/198	20/18496	5.39656381807333e-05	0.00239067777140649	0.00219838968167829	699/6790/983/5585	4
GO:0140666	MF	GO:0140666	annealing activity	3/198	11/18496	0.000187141518222109	0.00753669932476313	0.00693050407195754	8438/9401/641	3
GO:0019842	MF	GO:0019842	vitamin binding	8/198	150/18496	0.000215287759618657	0.00794770645925541	0.00730845289231755	1382/2194/875/2731/55526/7298/1381/2352	8
GO:0008094	MF	GO:0008094	ATP-dependent activity, acting on DNA	7/198	122/18496	0.000343776628063833	0.0117148497101752	0.010772595551474	1763/7153/8438/9401/641/5888/5984	7
GO:0003678	MF	GO:0003678	DNA helicase activity	5/198	58/18496	0.000386520930752816	0.0122306265945355	0.0112468872331834	1763/9401/641/5888/5984	5
GO:0003688	MF	GO:0003688	DNA replication origin binding	3/198	16/18496	0.00061054608851049	0.0180314611473431	0.0165811464037586	55388/8318/990	3
GO:0000217	MF	GO:0000217	DNA secondary structure binding	4/198	39/18496	0.000781576428431276	0.0216398973621909	0.0198993472238752	3159/10635/9401/641	4
GO:0004712	MF	GO:0004712	protein serine/threonine/tyrosine kinase activity	4/198	45/18496	0.00134680709911721	0.0336737551808646	0.0309652922775207	7272/9212/6790/55872	4
GO:0004386	MF	GO:0004386	helicase activity	7/198	154/18496	0.00136823384482068	0.0336737551808646	0.0309652922775207	1763/8438/9401/641/5888/5984/10212	7
GO:0140097	MF	GO:0140097	catalytic activity, acting on DNA	9/198	248/18496	0.00144784883076084	0.0337577385277395	0.0310425206373653	1763/7153/8438/4830/9401/641/27301/5888/5984	9
GO:0070182	MF	GO:0070182	DNA polymerase binding	3/198	22/18496	0.00160147983724314	0.0354727783949356	0.0326196156322682	55215/5888/81620	3
GO:0017116	MF	GO:0017116	single-stranded DNA helicase activity	3/198	23/18496	0.00182727464401857	0.0385467936809632	0.0354463803125408	1763/5888/5984	3
GO:0016538	MF	GO:0016538	cyclin-dependent protein serine/threonine kinase regulator activity	4/198	50/18496	0.00199701446786593	0.0400995701553526	0.0368742631581833	1164/9133/898/891	4
GO:0072341	MF	GO:0072341	modified amino acid binding	5/198	84/18496	0.00208191899226436	0.0400995701553526	0.0368742631581833	2194/875/79792/7298/2352	5
