# Supplementary material for: Fat mass and obesity‐associated protein downregulation enhances N6‐methyladenosine methylation and drives ovarian cancer progression
Source: J Cell Commun Signal. 2025 Oct 24;19(4):e70049. doi: 10.1002/ccs3.70049 (PMC12552135; doi:10.1002/ccs3.70049)
Supplement: Supplementary file 6 — Table S6 [file CCS3-19-e70049-s008.csv]

Table S6.KEGG pathway enrichment analysis of upregulated DEGs in ovarian cancer.
	category	subcategory	ID	Description	GeneRatio	BgRatio	pvalue	p.adjust	qvalue	geneID	Count
hsa04110	Cellular Processes	Cell growth and death	hsa04110	Cell cycle	21/125	157/8644	5.14257026371754e-15	1.11079517696299e-12	1.05016698016969e-12	699/7272/701/991/9133/898/993/8318/891/9212/990/9232/10403/983/9700/2810/9088/8317/81620/1869/5347	21
hsa04114	Cellular Processes	Cell growth and death	hsa04114	Oocyte meiosis	12/125	131/8644	3.63911613095496e-07	3.93024542143136e-05	3.71572910213296e-05	699/991/9133/898/891/6790/9232/983/9700/9088/5603/5347	12
hsa04914	Organismal Systems	Endocrine system	hsa04914	Progesterone-mediated oocyte maturation	10/125	102/8644	1.92955848274156e-06	0.000138928210757392	0.00013134538443925	699/9133/993/891/6790/983/3835/9088/5603/5347	10
hsa04218	Cellular Processes	Cell growth and death	hsa04218	Cellular senescence	10/125	156/8644	8.22787712995567e-05	0.00444305365017606	0.00420054779792474	2305/9133/898/993/891/983/5603/1869/4605/1978	10
hsa04814	Cellular Processes	Cell motility	hsa04814	Motor proteins	11/125	193/8644	0.000104388989548561	0.00450960434849782	0.004263466099457	9928/10112/3832/9585/56992/146909/4650/4651/3833/3835/10381	11
hsa04115	Cellular Processes	Cell growth and death	hsa04115	p53 signaling pathway	6/125	74/8644	0.000672850574108095	0.0242226206678914	0.0229005283117492	9133/898/891/6241/983/2810	6
hsa00240	Metabolism	Nucleotide metabolism	hsa00240	Pyrimidine metabolism	5/125	58/8644	0.00144927433542784	0.0447204652074877	0.0422795821162408	7083/6241/4830/7298/790	5
