# Supplementary material for: Fat mass and obesity‐associated protein downregulation enhances N6‐methyladenosine methylation and drives ovarian cancer progression
Source: J Cell Commun Signal. 2025 Oct 24;19(4):e70049. doi: 10.1002/ccs3.70049 (PMC12552135; doi:10.1002/ccs3.70049)
Supplement: Supplementary file 7 — Table S7 [file CCS3-19-e70049-s006.csv]

Table S7.Gene Ontology enrichment analysis of downregulated DEGs in ovarian cancer.
	ONTOLOGY	ID	Description	GeneRatio	BgRatio	pvalue	p.adjust	qvalue	geneID	Count
GO:0062197	BP	GO:0062197	cellular response to chemical stress	13/133	317/18870	3.89535771154795e-07	0.00113043280789122	0.000918484344617623	55512/6622/80310/10365/355/857/5156/5269/23064/2054/1909/8850/1612	13
GO:0045428	BP	GO:0045428	regulation of nitric oxide biosynthetic process	6/133	58/18870	3.28023635628991e-06	0.00387979628021251	0.00315236086462187	3043/5740/10365/9314/857/1524	6
GO:0080164	BP	GO:0080164	regulation of nitric oxide metabolic process	6/133	60/18870	4.01081627864836e-06	0.00387979628021251	0.00315236086462187	3043/5740/10365/9314/857/1524	6
GO:0060537	BP	GO:0060537	muscle tissue development	13/133	433/18870	1.20323741414574e-05	0.0055538617684773	0.00451255045935259	8854/6943/5999/23345/857/23414/5156/3131/858/10611/8470/4089/1909	13
GO:0006809	BP	GO:0006809	nitric oxide biosynthetic process	6/133	73/18870	1.26539831712249e-05	0.0055538617684773	0.00451255045935259	3043/5740/10365/9314/857/1524	6
GO:0006066	BP	GO:0006066	alcohol metabolic process	12/133	373/18870	1.33669126311184e-05	0.0055538617684773	0.00451255045935259	23461/8854/6622/125/216/1646/1645/51474/7436/2053/2232/5321	12
GO:0034599	BP	GO:0034599	cellular response to oxidative stress	10/133	255/18870	1.3396634176203e-05	0.0055538617684773	0.00451255045935259	55512/6622/80310/10365/5156/23064/2054/1909/8850/1612	10
GO:0046209	BP	GO:0046209	nitric oxide metabolic process	6/133	78/18870	1.85513191717377e-05	0.00579265405017159	0.0047065708122835	3043/5740/10365/9314/857/1524	6
GO:0120254	BP	GO:0120254	olefinic compound metabolic process	8/133	162/18870	1.95985971369704e-05	0.00579265405017159	0.0047065708122835	8854/5740/125/216/1646/1645/2053/5321	8
GO:2001057	BP	GO:2001057	reactive nitrogen species metabolic process	6/133	79/18870	1.99609029985237e-05	0.00579265405017159	0.0047065708122835	3043/5740/10365/9314/857/1524	6
GO:0042135	BP	GO:0042135	neurotransmitter catabolic process	3/133	10/18870	3.96182126629573e-05	0.0104520048316275	0.00849232501100711	590/4128/4129	3
GO:0072012	BP	GO:0072012	glomerulus vasculature development	4/133	29/18870	4.88598885178713e-05	0.011065983028409	0.00899118647162977	6943/80310/5156/1909	4
GO:0016049	BP	GO:0016049	cell growth	13/133	497/18870	5.04958846618577e-05	0.011065983028409	0.00899118647162977	6422/6695/51196/5999/8835/6595/4692/10611/8470/4089/6446/1909/7074	13
GO:0042445	BP	GO:0042445	hormone metabolic process	9/133	241/18870	5.3628932960396e-05	0.011065983028409	0.00899118647162977	8622/590/8854/125/2690/216/1646/1645/5156	9
GO:0061437	BP	GO:0061437	renal system vasculature development	4/133	31/18870	6.40260883587541e-05	0.011065983028409	0.00899118647162977	6943/80310/5156/1909	4
GO:0061440	BP	GO:0061440	kidney vasculature development	4/133	31/18870	6.40260883587541e-05	0.011065983028409	0.00899118647162977	6943/80310/5156/1909	4
GO:0048738	BP	GO:0048738	cardiac muscle tissue development	9/133	247/18870	6.48248488914378e-05	0.011065983028409	0.00899118647162977	8854/5999/23345/23414/5156/10611/8470/4089/1909	9
GO:0003300	BP	GO:0003300	cardiac muscle hypertrophy	6/133	99/18870	7.17275912443643e-05	0.0115640816550636	0.00939589499341381	5999/10611/8470/4089/7074/3572	6
GO:0032970	BP	GO:0032970	regulation of actin filament-based process	11/133	379/18870	7.85256122582605e-05	0.0116368497884134	0.00945501959666514	6422/5999/857/5156/51474/9839/2059/3759/4089/10979/6711	11
GO:0008585	BP	GO:0008585	female gonad development	6/133	101/18870	8.0198826935999e-05	0.0116368497884134	0.00945501959666514	3791/6422/283/23414/5156/4089	6
GO:0014897	BP	GO:0014897	striated muscle hypertrophy	6/133	102/18870	8.47233700147085e-05	0.0116382246261634	0.00945613666168744	5999/10611/8470/4089/7074/3572	6
GO:0010975	BP	GO:0010975	regulation of neuron projection development	12/133	453/18870	8.82291322452087e-05	0.0116382246261634	0.00945613666168744	6422/6695/23345/9314/7025/79625/7436/10611/23064/6383/8850/7074	12
GO:0014896	BP	GO:0014896	muscle hypertrophy	6/133	104/18870	9.43820039965449e-05	0.0119085467651293	0.00967577523808973	5999/10611/8470/4089/7074/3572	6
GO:0046545	BP	GO:0046545	development of primary female sexual characteristics	6/133	105/18870	9.95291397270652e-05	0.0120347318119976	0.00977830144686957	3791/6422/283/23414/5156/4089	6
GO:0014706	BP	GO:0014706	striated muscle tissue development	9/133	264/18870	0.000107766166361166	0.0125094965912042	0.0101640510589058	8854/5999/23345/23414/5156/10611/8470/4089/1909	9
GO:0048545	BP	GO:0048545	response to steroid hormone	10/133	330/18870	0.000117856194433829	0.0131019270954037	0.0106454048727572	590/6943/6422/2690/55325/857/4306/4129/6256/6446	10
GO:0032835	BP	GO:0032835	glomerulus development	5/133	69/18870	0.000126273270580183	0.0131019270954037	0.0106454048727572	6943/80310/51196/5156/1909	5
GO:0006979	BP	GO:0006979	response to oxidative stress	11/133	400/18870	0.000126414182863992	0.0131019270954037	0.0106454048727572	3043/55512/6622/80310/10365/5156/23064/2054/1909/8850/1612	11
GO:0018108	BP	GO:0018108	peptidyl-tyrosine phosphorylation	9/133	276/18870	0.000150696507312852	0.0148919500415834	0.012099810690684	3791/6422/80310/2690/2202/857/5156/3572/9467	9
GO:0051494	BP	GO:0051494	negative regulation of cytoskeleton organization	7/133	163/18870	0.000157748981008035	0.0148919500415834	0.012099810690684	6622/51474/2059/4089/6711/89795/8850	7
GO:0018212	BP	GO:0018212	peptidyl-tyrosine modification	9/133	278/18870	0.000159080100375288	0.0148919500415834	0.012099810690684	3791/6422/80310/2690/2202/857/5156/3572/9467	9
GO:0035051	BP	GO:0035051	cardiocyte differentiation	7/133	165/18870	0.000170094588185325	0.0154254529660566	0.0125332854452345	5999/23345/5156/10611/8470/4089/1909	7
GO:0071354	BP	GO:0071354	cellular response to interleukin-6	4/133	40/18870	0.000177057712036643	0.0155703478887982	0.0126510135554093	5740/4089/3572/9646	4
GO:0030522	BP	GO:0030522	intracellular receptor signaling pathway	10/133	353/18870	0.000203564921013311	0.0171862882227327	0.0139639760669307	8854/6943/6422/5740/10365/55325/857/4306/7025/6256	10
GO:0046660	BP	GO:0046660	female sex differentiation	6/133	120/18870	0.000207277769743503	0.0171862882227327	0.0139639760669307	3791/6422/283/23414/5156/4089	6
GO:0043244	BP	GO:0043244	regulation of protein-containing complex disassembly	6/133	123/18870	0.000237024945170152	0.0191068441912162	0.0155244408532497	79443/51474/2059/23064/6711/89795	6
GO:0070741	BP	GO:0070741	response to interleukin-6	4/133	44/18870	0.000257335022920979	0.0192465358662729	0.0156379412892928	5740/4089/3572/9646	4
GO:0048569	BP	GO:0048569	post-embryonic animal organ development	3/133	18/18870	0.000258500074774192	0.0192465358662729	0.0156379412892928	3791/9314/2202	3
GO:0006805	BP	GO:0006805	xenobiotic metabolic process	6/133	125/18870	0.000258654341414418	0.0192465358662729	0.0156379412892928	316/590/5243/1645/2947/9	6
GO:0055007	BP	GO:0055007	cardiac muscle cell differentiation	6/133	131/18870	0.000332981262001064	0.0241577905581772	0.0196283691284838	5999/23345/5156/10611/8470/4089	6
GO:0055013	BP	GO:0055013	cardiac muscle cell development	5/133	86/18870	0.000355651462919405	0.025173184033954	0.0204533832333624	5999/5156/10611/8470/4089	5
GO:0030324	BP	GO:0030324	lung development	7/133	188/18870	0.000377006444717881	0.0260493500612212	0.0211652740894249	55512/3791/8854/6943/10365/23414/5156	7
GO:0001822	BP	GO:0001822	kidney development	9/133	314/18870	0.000390810794740411	0.026375184333411	0.0214300166516162	8854/6943/6422/80310/51196/5156/79659/4089/1909	9
GO:0006693	BP	GO:0006693	prostaglandin metabolic process	4/133	50/18870	0.000422545530773563	0.0275927735054851	0.0224193161348931	5740/1646/1645/5321	4
GO:0030323	BP	GO:0030323	respiratory tube development	7/133	192/18870	0.000427868644985124	0.0275927735054851	0.0224193161348931	55512/3791/8854/6943/10365/23414/5156	7
GO:0097305	BP	GO:0097305	response to alcohol	8/133	254/18870	0.0004449359197461	0.0280696530239822	0.0228067839869855	6422/10365/5999/1646/4129/2770/2059/6446	8
GO:0006692	BP	GO:0006692	prostanoid metabolic process	4/133	51/18870	0.000456020935500762	0.0281568671238981	0.0228776460363204	5740/1646/1645/5321	4
GO:0055001	BP	GO:0055001	muscle cell development	7/133	195/18870	0.000469500832643514	0.0283852378402391	0.0230631987965235	5999/5156/858/10611/8470/4089/1909	7
GO:1903510	BP	GO:1903510	mucopolysaccharide metabolic process	5/133	92/18870	0.000485580730741985	0.0284583727155999	0.023122621380153	55512/55790/10894/79625/1909	5
GO:0072001	BP	GO:0072001	renal system development	9/133	324/18870	0.000490323444445208	0.0284583727155999	0.023122621380153	8854/6943/6422/80310/51196/5156/79659/4089/1909	9
GO:0055006	BP	GO:0055006	cardiac cell development	5/133	93/18870	0.000510300986442858	0.0290371267187681	0.023592862943901	5999/5156/10611/8470/4089	5
GO:0008202	BP	GO:0008202	steroid metabolic process	9/133	327/18870	0.000523942603260902	0.0292400275896757	0.023757721281466	8622/23461/1646/1645/5156/51474/7436/2053/2232	9
GO:0035264	BP	GO:0035264	multicellular organism growth	6/133	147/18870	0.000614466241038542	0.0336449251225254	0.0273367304851308	4886/55512/10365/2690/8835/79068	6
GO:0003018	BP	GO:0003018	vascular process in circulatory system	8/133	269/18870	0.000649013336434729	0.033686825639031	0.0273707749397619	3043/5243/10365/857/9839/10979/1909/8850	8
GO:1901654	BP	GO:1901654	response to ketone	7/133	208/18870	0.000688817196331014	0.033686825639031	0.0273707749397619	6422/10365/1646/857/4129/2770/6446	7
GO:0006584	BP	GO:0006584	catecholamine metabolic process	4/133	57/18870	0.000697702658271893	0.033686825639031	0.0273707749397619	6622/4128/4129/1909	4
GO:0009712	BP	GO:0009712	catechol-containing compound metabolic process	4/133	57/18870	0.000697702658271893	0.033686825639031	0.0273707749397619	6622/4128/4129/1909	4
GO:0042632	BP	GO:0042632	cholesterol homeostasis	5/133	100/18870	0.000710801418849099	0.033686825639031	0.0273707749397619	23461/857/1645/51474/2053	5
GO:0070482	BP	GO:0070482	response to oxygen levels	9/133	343/18870	0.000736809993550315	0.033686825639031	0.0273707749397619	6422/5740/355/283/857/79625/9839/4089/1909	9
GO:0042542	BP	GO:0042542	response to hydrogen peroxide	5/133	101/18870	0.000743645303844573	0.033686825639031	0.0273707749397619	3043/55512/80310/10365/23064	5
GO:0055092	BP	GO:0055092	sterol homeostasis	5/133	101/18870	0.000743645303844573	0.033686825639031	0.0273707749397619	23461/857/1645/51474/2053	5
GO:0048008	BP	GO:0048008	platelet-derived growth factor receptor signaling pathway	4/133	58/18870	0.000745327117248485	0.033686825639031	0.0273707749397619	55512/6622/80310/5156	4
GO:0051894	BP	GO:0051894	positive regulation of focal adhesion assembly	3/133	26/18870	0.000790397542085622	0.033686825639031	0.0273707749397619	3791/6422/10979	3
GO:0070102	BP	GO:0070102	interleukin-6-mediated signaling pathway	3/133	26/18870	0.000790397542085622	0.033686825639031	0.0273707749397619	4089/3572/9646	3
GO:1901888	BP	GO:1901888	regulation of cell junction assembly	7/133	213/18870	0.000792121918010229	0.033686825639031	0.0273707749397619	3791/6422/6622/857/10611/10979/347902	7
GO:0010517	BP	GO:0010517	regulation of phospholipase activity	4/133	59/18870	0.000795204884330869	0.033686825639031	0.0273707749397619	6622/283/5156/1909	4
GO:0097306	BP	GO:0097306	cellular response to alcohol	5/133	103/18870	0.000812720628003139	0.033686825639031	0.0273707749397619	6422/10365/1646/2770/6446	5
GO:1901655	BP	GO:1901655	cellular response to ketone	5/133	103/18870	0.000812720628003139	0.033686825639031	0.0273707749397619	6422/10365/1646/2770/6446	5
GO:0060541	BP	GO:0060541	respiratory system development	7/133	214/18870	0.000814180422466755	0.033686825639031	0.0273707749397619	55512/3791/8854/6943/10365/23414/5156	7
GO:0072006	BP	GO:0072006	nephron development	6/133	156/18870	0.00083873680259408	0.033686825639031	0.0273707749397619	6943/80310/51196/5156/4089/1909	6
GO:0042060	BP	GO:0042060	wound healing	10/133	423/18870	0.000838946049477429	0.033686825639031	0.0273707749397619	3043/3791/857/5156/79625/5627/10979/5321/308/3572	10
GO:0008347	BP	GO:0008347	glial cell migration	4/133	60/18870	0.000847394304496646	0.033686825639031	0.0273707749397619	4692/23224/7074/1524	4
GO:0071709	BP	GO:0071709	membrane assembly	4/133	60/18870	0.000847394304496646	0.033686825639031	0.0273707749397619	857/858/2054/6711	4
GO:0042133	BP	GO:0042133	neurotransmitter metabolic process	3/133	27/18870	0.000884634755764697	0.034692027854448	0.0281875085762862	590/4128/4129	3
GO:0034308	BP	GO:0034308	primary alcohol metabolic process	5/133	106/18870	0.000925165841200137	0.0353267272521421	0.0287032061535776	8854/125/216/1646/1645	5
GO:1901890	BP	GO:1901890	positive regulation of cell junction assembly	5/133	106/18870	0.000925165841200137	0.0353267272521421	0.0287032061535776	3791/6422/857/10979/347902	5
GO:0061448	BP	GO:0061448	connective tissue development	8/133	285/18870	0.000943968071677795	0.0355765629092073	0.0289061993241047	55512/55790/4969/80310/2690/4094/2202/79068	8
GO:0071560	BP	GO:0071560	cellular response to transforming growth factor beta stimulus	8/133	287/18870	0.000987372504153836	0.036735320603262	0.029847697831371	6422/80310/857/9839/858/4089/10979/1524	8
GO:0040014	BP	GO:0040014	regulation of multicellular organism growth	4/133	63/18870	0.00101841667420881	0.0374106985892906	0.0303964470383441	4886/2690/8835/79068	4
GO:0043491	BP	GO:0043491	phosphatidylinositol 3-kinase/protein kinase B signal transduction	8/133	290/18870	0.00105546574409365	0.038069408235985	0.0309316531062449	55512/3791/80310/1646/5156/23064/10979/1524	8
GO:0007596	BP	GO:0007596	blood coagulation	7/133	224/18870	0.00106258513684176	0.038069408235985	0.0309316531062449	3043/857/5156/5627/5321/308/3572	7
GO:0044091	BP	GO:0044091	membrane biogenesis	4/133	64/18870	0.00108043699778073	0.0382369288726789	0.0310677647628862	857/858/2054/6711	4
GO:0071559	BP	GO:0071559	response to transforming growth factor beta	8/133	293/18870	0.00112726879654078	0.0389871068801195	0.0316772894959802	6422/80310/857/9839/858/4089/10979/1524	8
GO:0050878	BP	GO:0050878	regulation of body fluid levels	9/133	365/18870	0.00114004303454944	0.0389871068801195	0.0316772894959802	3043/857/8835/5156/5627/5567/5321/308/3572	9
GO:0030203	BP	GO:0030203	glycosaminoglycan metabolic process	5/133	112/18870	0.00118429458179602	0.0389871068801195	0.0316772894959802	55512/55790/10894/79625/1909	5
GO:1902904	BP	GO:1902904	negative regulation of supramolecular fiber organization	6/133	167/18870	0.00119321745121486	0.0389871068801195	0.0316772894959802	6622/51474/2059/4089/6711/89795	6
GO:0050817	BP	GO:0050817	coagulation	7/133	229/18870	0.00120731494988353	0.0389871068801195	0.0316772894959802	3043/857/5156/5627/5321/308/3572	7
GO:0003298	BP	GO:0003298	physiological muscle hypertrophy	3/133	30/18870	0.00120911082674389	0.0389871068801195	0.0316772894959802	5999/10611/8470	3
GO:0003301	BP	GO:0003301	physiological cardiac muscle hypertrophy	3/133	30/18870	0.00120911082674389	0.0389871068801195	0.0316772894959802	5999/10611/8470	3
GO:0061049	BP	GO:0061049	cell growth involved in cardiac muscle cell development	3/133	30/18870	0.00120911082674389	0.0389871068801195	0.0316772894959802	5999/10611/8470	3
GO:0007599	BP	GO:0007599	hemostasis	7/133	231/18870	0.001269358066809	0.0400149729123583	0.0325124376378115	3043/857/5156/5627/5321/308/3572	7
GO:0018958	BP	GO:0018958	phenol-containing compound metabolic process	5/133	114/18870	0.0012815521462669	0.0400149729123583	0.0325124376378115	6622/4128/4129/9839/1909	5
GO:0070301	BP	GO:0070301	cellular response to hydrogen peroxide	4/133	67/18870	0.00128235440415208	0.0400149729123583	0.0325124376378115	55512/80310/10365/23064	4
GO:0150117	BP	GO:0150117	positive regulation of cell-substrate junction organization	3/133	31/18870	0.00133179847728515	0.0407236728649958	0.033088261169281	3791/6422/10979	3
GO:0008406	BP	GO:0008406	gonad development	7/133	233/18870	0.00133387305849686	0.0407236728649958	0.033088261169281	3791/6943/6422/283/23414/5156/4089	7
GO:0051897	BP	GO:0051897	positive regulation of phosphatidylinositol 3-kinase/protein kinase B signal transduction	6/133	171/18870	0.00134716491903501	0.0407236728649958	0.033088261169281	3791/80310/1646/5156/10979/1524	6
GO:0003012	BP	GO:0003012	muscle system process	10/133	452/18870	0.00138126087958457	0.0413239079644785	0.0335759562698799	51196/5999/857/3759/10611/8470/4089/1909/7074/3572	10
GO:0048384	BP	GO:0048384	retinoic acid receptor signaling pathway	3/133	32/18870	0.00146204234203614	0.04329435588356	0.0351769586053808	8854/10365/6256	3
GO:0045137	BP	GO:0045137	development of primary sexual characteristics	7/133	238/18870	0.00150642122770705	0.0437993097617002	0.0355872370656203	3791/6943/6422/283/23414/5156/4089	7
GO:1901880	BP	GO:1901880	negative regulation of protein depolymerization	4/133	70/18870	0.001509280143408	0.0437993097617002	0.0355872370656203	51474/2059/6711/89795	4
GO:0016055	BP	GO:0016055	Wnt signaling pathway	10/133	459/18870	0.00154784232876491	0.0444736479017402	0.0361351413906555	6422/3489/9314/857/9839/10979/1909/7074/8658/9646	10
GO:0198738	BP	GO:0198738	cell-cell signaling by wnt	10/133	461/18870	0.00159832706724811	0.0450799048084845	0.0366277292506095	6422/3489/9314/857/9839/10979/1909/7074/8658/9646	10
GO:0048566	BP	GO:0048566	embryonic digestive tract development	3/133	33/18870	0.00160001040498756	0.0450799048084845	0.0366277292506095	8854/6943/5156	3
GO:0006022	BP	GO:0006022	aminoglycan metabolic process	5/133	121/18870	0.00166883765626096	0.0465669892160509	0.0378359954455925	55512/55790/10894/79625/1909	5
GO:0070293	BP	GO:0070293	renal absorption	3/133	34/18870	0.00174586604303325	0.0478653608180689	0.0388909312026096	3043/6446/1909	3
GO:0050818	BP	GO:0050818	regulation of coagulation	4/133	73/18870	0.00176278037395692	0.0478653608180689	0.0388909312026096	857/5156/5627/308	4
GO:1902903	BP	GO:1902903	regulation of supramolecular fiber organization	9/133	389/18870	0.00176704562538331	0.0478653608180689	0.0388909312026096	6422/6622/5999/51474/2059/4089/10979/6711/89795	9
GO:0036293	BP	GO:0036293	response to decreased oxygen levels	8/133	315/18870	0.00178134354526238	0.0478653608180689	0.0388909312026096	6422/5740/283/857/79625/9839/4089/1909	8
GO:0001654	BP	GO:0001654	eye development	9/133	391/18870	0.00182977646782168	0.0484569923696914	0.0393716358620584	3791/8854/4094/2823/9314/2202/5090/5156/23093	9
GO:0050890	BP	GO:0050890	cognition	8/133	317/18870	0.00185318306125284	0.0484569923696914	0.0393716358620584	8622/590/55084/5577/7436/6446/8850/1524	8
GO:0007585	BP	GO:0007585	respiratory gaseous exchange by respiratory system	4/133	74/18870	0.0018534549114527	0.0484569923696914	0.0393716358620584	5090/4692/1909/79068	4
GO:0090311	BP	GO:0090311	regulation of protein deacetylation	3/133	35/18870	0.00189976809432401	0.0488843959248327	0.0397189041574323	10129/4692/8850	3
GO:0045444	BP	GO:0045444	fat cell differentiation	7/133	248/18870	0.00190349301843766	0.0488843959248327	0.0397189041574323	6422/9314/23414/5156/1389/10979/79068	7
GO:0150063	BP	GO:0150063	visual system development	9/133	395/18870	0.00196059454147827	0.0499091698190346	0.0405515399160787	3791/8854/4094/2823/9314/2202/5090/5156/23093	9
GO:0031252	CC	GO:0031252	cell leading edge	12/135	423/19886	3.21567255380439e-05	0.0072646295277091	0.00599711666130276	9459/51196/51474/2059/8470/2054/10979/23224/6711/23362/23136/7074	12
GO:0030017	CC	GO:0030017	sarcomere	8/135	216/19886	0.000115741737431284	0.0072646295277091	0.00599711666130276	23345/10611/8470/10979/23224/6711/8850/27295	8
GO:0043025	CC	GO:0043025	neuronal cell body	12/135	489/19886	0.000128121046610624	0.0072646295277091	0.00599711666130276	6622/6252/2690/283/2823/5577/4692/3759/8470/7074/1524/3572	12
GO:0042641	CC	GO:0042641	actomyosin	5/135	76/19886	0.000168040844200544	0.0072646295277091	0.00599711666130276	51474/10611/10979/8850/27295	5
GO:0030427	CC	GO:0030427	site of polarized growth	7/135	173/19886	0.000181634929453752	0.0072646295277091	0.00599711666130276	6622/283/2823/10129/2059/23064/7074	7
GO:0043197	CC	GO:0043197	dendritic spine	7/135	174/19886	0.000188191781536762	0.0072646295277091	0.00599711666130276	23345/2823/5577/3908/29/3759/7074	7
GO:0044309	CC	GO:0044309	neuron spine	7/135	176/19886	0.000201879804094809	0.0072646295277091	0.00599711666130276	23345/2823/5577/3908/29/3759/7074	7
GO:0030016	CC	GO:0030016	myofibril	8/135	236/19886	0.000212299748157498	0.0072646295277091	0.00599711666130276	23345/10611/8470/10979/23224/6711/8850/27295	8
GO:0031256	CC	GO:0031256	leading edge membrane	7/135	179/19886	0.000223909814210212	0.0072646295277091	0.00599711666130276	2059/10979/23224/6711/23362/23136/7074	7
GO:0043292	CC	GO:0043292	contractile fiber	8/135	245/19886	0.000273427098179235	0.00798407126683368	0.00659103215610999	23345/10611/8470/10979/23224/6711/8850/27295	8
GO:0072562	CC	GO:0072562	blood microparticle	6/135	144/19886	0.000453615410570244	0.0118762343220966	0.00980410115270414	3043/590/5627/3306/308/722	6
GO:0031674	CC	GO:0031674	I band	6/135	146/19886	0.000488064424195752	0.0118762343220966	0.00980410115270414	10611/8470/10979/23224/8850/27295	6
GO:0031253	CC	GO:0031253	cell projection membrane	9/135	352/19886	0.000681552202399555	0.0147020547485835	0.0121368800916569	51474/2059/10979/23224/6711/23362/92482/23136/7074	9
GO:0062023	CC	GO:0062023	collagen-containing extracellular matrix	10/135	429/19886	0.000704893035890991	0.0147020547485835	0.0121368800916569	4969/6422/283/2202/3910/3908/7373/5269/6383/308	10
GO:0030426	CC	GO:0030426	growth cone	6/135	168/19886	0.00101761942575293	0.0198096581546571	0.0163533227015734	6622/283/2823/2059/23064/7074	6
GO:0044304	CC	GO:0044304	main axon	4/135	67/19886	0.00111824277983808	0.0202386515553305	0.0167074664966499	6695/6711/23136/7074	4
GO:0005640	CC	GO:0005640	nuclear outer membrane	3/135	31/19886	0.00119670912899729	0.0202386515553305	0.0167074664966499	23345/23224/89795	3
GO:0001725	CC	GO:0001725	stress fiber	4/135	70/19886	0.00131689856010712	0.0202386515553305	0.0167074664966499	51474/10611/10979/27295	4
GO:0097517	CC	GO:0097517	contractile actin filament bundle	4/135	70/19886	0.00131689856010712	0.0202386515553305	0.0167074664966499	51474/10611/10979/27295	4
GO:0014069	CC	GO:0014069	postsynaptic density	8/135	315/19886	0.00141217507802	0.020617756139092	0.0170204259403463	6695/6252/2059/10611/6711/23362/7074/1612	8
GO:0032279	CC	GO:0032279	asymmetric synapse	8/135	331/19886	0.0019268609044875	0.0264288615087398	0.0218176253983469	6695/6252/2059/10611/6711/23362/7074/1612	8
GO:0032432	CC	GO:0032432	actin filament bundle	4/135	79/19886	0.0020590390119976	0.0264288615087398	0.0218176253983469	51474/10611/10979/27295	4
GO:0034992	CC	GO:0034992	microtubule organizing center attachment site	2/135	11/19886	0.0024171103604074	0.0264288615087398	0.0218176253983469	23345/23224	2
GO:0034993	CC	GO:0034993	meiotic nuclear membrane microtubule tethering complex	2/135	11/19886	0.0024171103604074	0.0264288615087398	0.0218176253983469	23345/23224	2
GO:0106083	CC	GO:0106083	nuclear membrane protein complex	2/135	11/19886	0.0024171103604074	0.0264288615087398	0.0218176253983469	23345/23224	2
GO:0106094	CC	GO:0106094	nuclear membrane microtubule tethering complex	2/135	11/19886	0.0024171103604074	0.0264288615087398	0.0218176253983469	23345/23224	2
GO:0030027	CC	GO:0030027	lamellipodium	6/135	201/19886	0.00252754682053666	0.0264288615087398	0.0218176253983469	9459/51196/8470/2054/10979/23224	6
GO:0099572	CC	GO:0099572	postsynaptic specialization	8/135	346/19886	0.00253427439124902	0.0264288615087398	0.0218176253983469	6695/6252/2059/10611/6711/23362/7074/1612	8
GO:0042383	CC	GO:0042383	sarcolemma	5/135	141/19886	0.00276921032560988	0.0278830832785547	0.023018118495995	857/3908/858/3759/308	5
GO:0098984	CC	GO:0098984	neuron to neuron synapse	8/135	362/19886	0.00333800704468321	0.0324899352349166	0.0268211794116651	6695/6252/2059/10611/6711/23362/7074/1612	8
GO:0030673	CC	GO:0030673	axolemma	2/135	15/19886	0.00453317256112649	0.0426995608983528	0.0352494572664844	6711/23136	2
GO:0005938	CC	GO:0005938	cell cortex	7/135	305/19886	0.00486171646732689	0.0440262881646457	0.036344700755962	6622/10129/857/2770/2059/10979/6711	7
GO:0009897	CC	GO:0009897	external side of plasma membrane	8/135	387/19886	0.00497557366244283	0.0440262881646457	0.036344700755962	5243/3791/2690/355/5156/308/1524/3572	8
