# Supplementary material for: Fat mass and obesity‐associated protein downregulation enhances N6‐methyladenosine methylation and drives ovarian cancer progression
Source: J Cell Commun Signal. 2025 Oct 24;19(4):e70049. doi: 10.1002/ccs3.70049 (PMC12552135; doi:10.1002/ccs3.70049)
Supplement: Supplementary file 8 — Table S8 [file CCS3-19-e70049-s002.csv]

Table S8.KEGG pathway enrichment analysis of downregulated DEGs in ovarian cancer.
	category	subcategory	ID	Description	GeneRatio	BgRatio	pvalue	p.adjust	qvalue	geneID	Count
hsa00350	Metabolism	Amino acid metabolism	hsa00350	Tyrosine metabolism	4/77	36/8644	0.000276197117488894	0.0319047578509975	0.0270889453451865	316/125/4128/4129	4
hsa00982	Metabolism	Xenobiotics biodegradation and metabolism	hsa00982	Drug metabolism - cytochrome P450	5/77	72/8644	0.000432164753549714	0.0319047578509975	0.0270889453451865	316/125/4128/4129/2947	5
hsa05205	Human Diseases	Cancer: overview	hsa05205	Proteoglycans in cancer	8/77	205/8644	0.000451482422419775	0.0319047578509975	0.0270889453451865	3791/51196/355/857/858/5567/6383/7074	8
hsa05030	Human Diseases	Substance dependence	hsa05030	Cocaine addiction	4/77	49/8644	0.000910218795395618	0.0482415961559677	0.0409598457928028	4128/4129/2770/5567	4
